# Supplementary material for: 3-(2-Amino­ethyl)-2-(4-chloro­anilino)­quinazolin-4(3H)-one methanol 0.75-solvate
Source: Acta Crystallogr Sect E Struct Rep Online. 2008 Dec 7;65(Pt 1):o185–6. doi: 10.1107/S160053680804049X (PMC2968094; doi:10.1107/S160053680804049X)
Supplement: Supplementary file 1 [file e-65-0o185-sup1.cif]

##############################################################################
###                                                                        ###
###        Electronic paper (Acta Crystallographica Section E)             ###
###                                                                        ###
##############################################################################
#                                                                            #
# This CIF contains the data in a paper accepted for publication in Acta     #
# Crystallographica Section E. It conforms to the requirements of Notes      #
# for Authors for Section E, and has been peer reviewed under the auspices   #
# of the IUCr Commission on Journals.                                        #
#                                                                            #
# Full details of the Crystallographic Information File format               #
# are given in the paper "The Crystallographic Information File (CIF):       #
# a New Standard Archive File for Crystallography" by S. R. Hall, F. H.      #
# Allen and I. D. Brown [Acta Cryst. (1991), A47, 655-685].                  #
#                                                                            #
# The current version of the core CIF dictionary is obtainable from          #
# ftp://ftp.iucr.org/pub/cif_core.dic. The current version number is 2.4.    #
#                                                                            #
# Software is freely available for graphical display of the structure(s) in  #
# this CIF.  For information consult the CIF home page http://www.iucr.org/  #
# cif/home.html                                                              #
#                                                                            #
# This file may be used for bona fide research purposes within the           #
# scientific community so long as proper attribution is given to the journal # 
# article from which it was obtained.                                        #
#                                                                            #
##############################################################################
                                             
data_global
_audit_creation_method     SHELXL-97
_journal_date_recd_electronic     2008-11-10
_journal_date_accepted     2008-12-02
_journal_name_full     'Acta Crystallographica, Section E'
_journal_year     2009
_journal_volume     65
_journal_issue      1
_journal_page_first     o185
_journal_page_last     o186
_journal_paper_category     QO
_journal_coeditor_code     IS2361
_publ_contact_author_name     'Yang Xu-Hong'
_publ_contact_author_address
;
Department of Chemistry and Life Science
Xianning College
Xianning 437100
People's Republic of China
;
_publ_contact_author_email     yxh502@163.com
_publ_contact_author_fax     '86 715 8338072'
_publ_contact_author_phone     '86 715-8360626'
_publ_section_title
;
3-(2-Aminoethyl)-2-(4-chloroanilino)quinazolin-4(3<i>H</i>)-one methanol
0.75-solvate
;
loop_
    _publ_author_name
    _publ_author_address
    'Yang, Xu-Hong'
;
Department of Chemistry and Life Science
Xianning College
Xianning 4371000
Hubei
People's Republic of China
;
    'Chen, Xiao-Bao'
;
Department of Medicinal Chemistry
Yunyang Medical College
Shiyan 442000
Hubei
People's Republic of China
;
    'Zhou, Si-Xuan'
;
School of Chemistry and Chemical Engineering
Hunan University
Changsha 410082
Hunan
People's Republic of China
;
data_I
_chemical_name_systematic
;
3-(2-Aminoethyl)-2-(4-chloroanilino)quinazolin-4(3<i>H</i>)-one methanol
0.75-solvate
;
_chemical_name_common     ?
_chemical_formula_moiety     'C16 H15 Cl N4 O , 0.75C H4 O'
_chemical_formula_sum     'C16.75 H18 Cl1 N4 O1.75'
_chemical_formula_iupac     'C16 H15 Cl N4 O , 0.75C H4 O'
_chemical_formula_weight     338.8052
_chemical_melting_point     ?
_symmetry_cell_setting     monoclinic
_symmetry_space_group_name_H-M     'P 21/n'
loop_
    _symmetry_equiv_pos_as_xyz
    'x, y, z'
    '-x+1/2, y+1/2, -z+1/2'
    '-x, -y, -z'
    'x-1/2, -y-1/2, z-1/2'
_cell_length_a     13.380(3)
_cell_length_b     12.048(2)
_cell_length_c     21.105(4)
_cell_angle_alpha     90.00
_cell_angle_beta     104.49(3)
_cell_angle_gamma     90.00
_cell_volume     3293.8(11)
_cell_formula_units_Z     8
_cell_measurement_reflns_used     5048
_cell_measurement_theta_min     2.20
_cell_measurement_theta_max     25.82
_cell_measurement_temperature     293(2)
_exptl_crystal_description     block
_exptl_crystal_colour     colourless
_exptl_crystal_size_max     0.23
_exptl_crystal_size_mid     0.20
_exptl_crystal_size_min     0.10
_exptl_crystal_density_diffrn     1.366
_exptl_crystal_density_meas     ?
_exptl_crystal_density_method     'not measured'
_exptl_crystal_F_000     1420
_exptl_absorpt_coefficient_mu     0.247
_exptl_absorpt_correction_type     none
_exptl_absorpt_process_details     ?
_exptl_absorpt_correction_T_min     .
_exptl_absorpt_correction_T_max     .
_exptl_special_details
;
;
_diffrn_ambient_temperature     293(2)
_diffrn_radiation_type     MoK\a
_diffrn_radiation_wavelength     0.71073
_diffrn_radiation_source     'fine-focus sealed tube'
_diffrn_radiation_monochromator     graphite
_diffrn_measurement_device_type     'Bruker SMART APEX CCD area-detector'
_diffrn_measurement_method     '\f and \w'
_diffrn_detector_area_resol_mean     ?
_diffrn_reflns_number     18726
_diffrn_reflns_av_R_equivalents     0.0182
_diffrn_reflns_av_sigmaI/netI     0.0209
_diffrn_reflns_theta_min     1.96
_diffrn_reflns_theta_max     26.00
_diffrn_reflns_theta_full     26.00
_diffrn_measured_fraction_theta_max     0.997
_diffrn_measured_fraction_theta_full     0.997
_diffrn_reflns_limit_h_min     -16
_diffrn_reflns_limit_h_max     16
_diffrn_reflns_limit_k_min     -13
_diffrn_reflns_limit_k_max     14
_diffrn_reflns_limit_l_min     -25
_diffrn_reflns_limit_l_max     23
_diffrn_standards_number     0
_diffrn_standards_interval_count     ?
_diffrn_standards_interval_time     ?
_diffrn_standards_decay_%     ?
_refine_special_details
;
Refinement of <i>F</i>^2^ against ALL reflections. The weighted <i>R</i>-factor
<i>wR</i> and goodness of fit <i>S</i> are based on <i>F</i>^2^, conventional
<i>R</i>-factors <i>R</i> are based on <i>F</i>, with <i>F</i> set to zero for
negative <i>F</i>^2^. The threshold expression of <i>F</i>^2^ >
\s(<i>F</i>^2^) is used only for calculating <i>R</i>-factors(gt) <i>etc</i>.
and is not relevant to the choice of reflections for refinement.
<i>R</i>-factors based on <i>F</i>^2^ are statistically about twice as large
as those based on <i>F</i>, and <i>R</i>- factors based on ALL data will be
even larger.
;
_reflns_number_total     6451
_reflns_number_gt     4529
_reflns_threshold_expression     I>2\s(I)
_refine_ls_structure_factor_coef     Fsqd
_refine_ls_matrix_type     full
_refine_ls_R_factor_all     0.0670
_refine_ls_R_factor_gt     0.0448
_refine_ls_wR_factor_gt     0.1216
_refine_ls_wR_factor_ref     0.1320
_refine_ls_goodness_of_fit_ref     1.067
_refine_ls_restrained_S_all     1.074
_refine_ls_number_reflns     6451
_refine_ls_number_parameters     453
_refine_ls_number_restraints     9
_refine_ls_hydrogen_treatment     mixed
_refine_ls_weighting_scheme     calc
_refine_ls_weighting_details
       'calc w = 1/[\s^2^(Fo^2^)+(0.0651P)^2^+0.4596P] where P=(Fo^2^+2Fc^2^)/3'
_atom_sites_solution_hydrogens     geom
_atom_sites_solution_primary     direct
_atom_sites_solution_secondary     difmap
_refine_ls_shift/su_max     0.001
_refine_ls_shift/su_mean     0.000
_refine_diff_density_max     0.217
_refine_diff_density_min     -0.397
_refine_ls_extinction_method     none
_refine_ls_extinction_coef     ?
loop_
    _atom_type_symbol
    _atom_type_description
    _atom_type_scat_dispersion_real
    _atom_type_scat_dispersion_imag
    _atom_type_scat_source
    'C' 'C' 0.0033 0.0016
                         'International Tables Vol C Tables 4.2.6.8 and 6.1.1.4'
    'H' 'H' 0.0000 0.0000
                         'International Tables Vol C Tables 4.2.6.8 and 6.1.1.4'
    'N' 'N' 0.0061 0.0033
                         'International Tables Vol C Tables 4.2.6.8 and 6.1.1.4'
    'O' 'O' 0.0106 0.0060
                         'International Tables Vol C Tables 4.2.6.8 and 6.1.1.4'
    'Cl' 'Cl' 0.1484 0.1585
                         'International Tables Vol C Tables 4.2.6.8 and 6.1.1.4'
_computing_data_collection     'SMART (Bruker, 2000)'
_computing_cell_refinement     'SAINT (Bruker, 2000)'
_computing_data_reduction     'SAINT (Bruker, 2000)'
_computing_structure_solution     'SHELXS97 (Sheldrick, 2008)'
_computing_structure_refinement     'SHELXL97 (Sheldrick, 2008)'
_computing_molecular_graphics     'SHELXTL (Sheldrick, 2008)'
_computing_publication_material     'SHELXTL (Sheldrick, 2008)'
loop_
    _atom_site_type_symbol
    _atom_site_label
    _atom_site_fract_x
    _atom_site_fract_y
    _atom_site_fract_z
    _atom_site_U_iso_or_equiv
    _atom_site_adp_type
    _atom_site_calc_flag
    _atom_site_refinement_flags
    _atom_site_occupancy
    _atom_site_disorder_assembly
    _atom_site_disorder_group
    C C1 -0.08984(15) 0.47979(16) 0.12395(9) 0.0528(5) Uani d . 1 . .
    H H1 -0.0347 0.4622 0.1063 0.063 Uiso calc R 1 . .
    C C2 -0.18874(15) 0.48069(16) 0.08437(10) 0.0556(5) Uani d . 1 . .
    H H2 -0.2003 0.4636 0.0402 0.067 Uiso calc R 1 . .
    C C3 -0.27035(14) 0.50686(16) 0.11023(10) 0.0534(5) Uani d . 1 . .
    C C4 -0.25485(14) 0.53302(15) 0.17510(10) 0.0530(5) Uani d . 1 . .
    H H4 -0.3104 0.5514 0.1921 0.064 Uiso calc R 1 . .
    C C5 -0.15634(14) 0.53178(14) 0.21477(9) 0.0489(4) Uani d . 1 . .
    H H5 -0.1456 0.5491 0.2589 0.059 Uiso calc R 1 . .
    C C6 -0.07211(14) 0.50494(14) 0.18997(9) 0.0458(4) Uani d . 1 . .
    C C7 0.11714(13) 0.52077(14) 0.22075(9) 0.0462(4) Uani d . 1 . .
    C C8 0.30176(14) 0.52546(15) 0.26820(10) 0.0534(5) Uani d . 1 . .
    C C9 0.30837(13) 0.57442(15) 0.20688(10) 0.0499(4) Uani d . 1 . .
    C C10 0.21855(13) 0.59011(14) 0.15719(9) 0.0481(4) Uani d . 1 . .
    C C11 0.22667(16) 0.63532(17) 0.09793(10) 0.0593(5) Uani d . 1 . .
    H H11 0.1675 0.6467 0.0644 0.071 Uiso calc R 1 . .
    C C12 0.32126(18) 0.66313(18) 0.08869(12) 0.0688(6) Uani d . 1 . .
    H H12 0.3256 0.6935 0.0490 0.083 Uiso calc R 1 . .
    C C13 0.41067(18) 0.64669(19) 0.13779(13) 0.0729(6) Uani d . 1 . .
    H H13 0.4745 0.6655 0.1309 0.087 Uiso calc R 1 . .
    C C14 0.40457(15) 0.60298(17) 0.19601(12) 0.0642(6) Uani d . 1 . .
    H H14 0.4645 0.5918 0.2289 0.077 Uiso calc R 1 . .
    C C15 0.19411(16) 0.42811(17) 0.32874(10) 0.0621(5) Uani d . 1 . .
    H H15A 0.2586 0.3890 0.3457 0.074 Uiso calc R 1 . .
    H H15B 0.1405 0.3729 0.3142 0.074 Uiso calc R 1 . .
    C C16 0.1693(2) 0.4950(2) 0.38362(11) 0.0721(6) Uani d . 1 . .
    H H16A 0.1837 0.4505 0.4232 0.087 Uiso calc R 1 . .
    H H16B 0.2133 0.5600 0.3920 0.087 Uiso calc R 1 . .
    C C17 1.20193(15) 0.78133(15) 0.30649(10) 0.0524(5) Uani d . 1 . .
    H H17 1.1943 0.7627 0.2628 0.063 Uiso calc R 1 . .
    C C18 1.29879(15) 0.78222(16) 0.34860(10) 0.0560(5) Uani d . 1 . .
    H H18 1.3565 0.7649 0.3335 0.067 Uiso calc R 1 . .
    C C19 1.30922(15) 0.80899(17) 0.41320(11) 0.0572(5) Uani d . 1 . .
    C C20 1.22461(15) 0.83549(17) 0.43566(10) 0.0599(5) Uani d . 1 . .
    H H20 1.2327 0.8534 0.4795 0.072 Uiso calc R 1 . .
    C C21 1.12771(15) 0.83567(16) 0.39363(10) 0.0572(5) Uani d . 1 . .
    H H21 1.0706 0.8544 0.4091 0.069 Uiso calc R 1 . .
    C C22 1.11498(14) 0.80811(14) 0.32859(9) 0.0478(4) Uani d . 1 . .
    C C23 0.92555(14) 0.79103(14) 0.29335(9) 0.0483(4) Uani d . 1 . .
    C C24 0.74195(14) 0.78926(15) 0.24330(10) 0.0517(5) Uani d . 1 . .
    C C25 0.73119(14) 0.74191(15) 0.30396(9) 0.0486(4) Uani d . 1 . .
    C C26 0.81934(14) 0.72442(15) 0.35473(9) 0.0500(4) Uani d . 1 . .
    C C27 0.80719(17) 0.67926(18) 0.41340(11) 0.0629(5) Uani d . 1 . .
    H H27 0.8649 0.6665 0.4477 0.075 Uiso calc R 1 . .
    C C28 0.71130(18) 0.65384(19) 0.42065(12) 0.0708(6) Uani d . 1 . .
    H H28 0.7045 0.6235 0.4599 0.085 Uiso calc R 1 . .
    C C29 0.62350(16) 0.67269(18) 0.37022(12) 0.0667(6) Uani d . 1 . .
    H H29 0.5585 0.6554 0.3758 0.080 Uiso calc R 1 . .
    C C30 0.63343(15) 0.71662(16) 0.31264(11) 0.0582(5) Uani d . 1 . .
    H H30 0.5749 0.7299 0.2789 0.070 Uiso calc R 1 . .
    C C31 0.85432(16) 0.88363(16) 0.18470(10) 0.0604(5) Uani d . 1 . .
    H H31A 0.9088 0.9377 0.1997 0.072 Uiso calc R 1 . .
    H H31B 0.7909 0.9242 0.1668 0.072 Uiso calc R 1 . .
    C C32 0.87963(17) 0.81504(19) 0.13073(10) 0.0657(6) Uani d . 1 . .
    H H32A 0.8374 0.7485 0.1238 0.079 Uiso calc R 1 . .
    H H32B 0.8637 0.8574 0.0903 0.079 Uiso calc R 1 . .
    C C33 0.5966(3) 0.8449(4) 0.02991(16) 0.1534(17) Uani d D 1 . .
    H H33A 0.6527 0.8967 0.0355 0.230 Uiso calc R 1 . .
    H H33B 0.5503 0.8552 -0.0124 0.230 Uiso calc R 1 . .
    H H33C 0.6232 0.7706 0.0335 0.230 Uiso calc R 1 . .
    Cl Cl1 -0.39482(4) 0.50595(6) 0.05930(3) 0.0837(2) Uani d . 1 . .
    Cl Cl2 1.43110(4) 0.81046(7) 0.46778(3) 0.0904(2) Uani d . 1 . .
    N N1 0.02479(12) 0.49709(14) 0.23440(8) 0.0541(4) Uani d D 1 . .
    H H1A 0.0250(17) 0.5023(17) 0.2759(5) 0.065 Uiso d D 1 . .
    N N2 0.12216(11) 0.56474(13) 0.16588(7) 0.0486(4) Uani d . 1 . .
    N N3 0.20303(11) 0.49523(12) 0.27173(7) 0.0486(4) Uani d . 1 . .
    H H3A 0.5847(15) 0.8370(17) 0.1097(7) 0.215 Uiso d D 1 . .
    N N4 0.06204(17) 0.52954(17) 0.36770(9) 0.0716(5) Uani d D 1 . .
    H H4A 0.0474(18) 0.5956(11) 0.3769(12) 0.086 Uiso d D 1 . .
    H H4B 0.0261(17) 0.4888(18) 0.3870(11) 0.086 Uiso d D 1 . .
    N N5 1.01963(12) 0.81229(14) 0.28200(8) 0.0553(4) Uani d D 1 . .
    H H5A 1.0179(16) 0.8063(17) 0.2410(5) 0.066 Uiso d D 1 . .
    N N6 0.91717(11) 0.74695(13) 0.34781(8) 0.0524(4) Uani d . 1 . .
    N N7 0.84205(12) 0.81837(12) 0.24149(7) 0.0490(4) Uani d . 1 . .
    N N8 0.98838(15) 0.78405(16) 0.14741(9) 0.0662(5) Uani d D 1 . .
    H H8A 1.0023(18) 0.7195(11) 0.1344(11) 0.079 Uiso d D 1 . .
    H H8B 1.0213(16) 0.8306(15) 0.1300(11) 0.079 Uiso d D 1 . .
    O O1 0.37637(11) 0.50823(12) 0.31482(8) 0.0725(4) Uani d . 1 . .
    O O2 0.66919(11) 0.80647(12) 0.19558(7) 0.0678(4) Uani d . 1 . .
    O O3 0.5479(2) 0.8615(2) 0.07449(11) 0.1432(10) Uani d D 1 . .
    C C34 0.5063(2) 0.4916(2) 0.50408(11) 0.131(2) Uani d PRD 0.50 A -1
    H H34A 0.5228 0.5678 0.4981 0.197 Uiso d PR 0.50 A -1
    H H34B 0.5664 0.4465 0.5069 0.197 Uiso d PR 0.50 A -1
    H H34C 0.4840 0.4844 0.5437 0.197 Uiso d PR 0.50 A -1
    O O4 0.4296(5) 0.4506(6) 0.4520(3) 0.168(2) Uani d PD 0.50 A -1
    H H4C 0.4324 0.4827 0.4183 0.253 Uiso calc PR 0.50 A -1
loop_
    _atom_site_aniso_label
    _atom_site_aniso_U_11
    _atom_site_aniso_U_22
    _atom_site_aniso_U_33
    _atom_site_aniso_U_12
    _atom_site_aniso_U_13
    _atom_site_aniso_U_23
    C1 0.0460(10) 0.0627(12) 0.0515(12) 0.0002(8) 0.0153(9) -0.0065(9)
    C2 0.0538(11) 0.0646(12) 0.0466(11) -0.0023(9) 0.0094(9) -0.0065(9)
    C3 0.0412(10) 0.0549(11) 0.0620(13) -0.0048(8) 0.0086(9) 0.0037(9)
    C4 0.0465(10) 0.0491(10) 0.0682(13) -0.0022(8) 0.0232(9) -0.0019(9)
    C5 0.0523(11) 0.0473(10) 0.0508(11) -0.0065(8) 0.0197(9) -0.0058(8)
    C6 0.0443(10) 0.0450(10) 0.0478(11) -0.0036(7) 0.0111(8) -0.0012(8)
    C7 0.0424(10) 0.0478(10) 0.0461(11) 0.0011(7) 0.0066(8) -0.0042(8)
    C8 0.0464(11) 0.0457(10) 0.0627(13) 0.0047(8) 0.0039(9) -0.0043(9)
    C9 0.0450(10) 0.0423(10) 0.0615(12) 0.0009(8) 0.0115(9) -0.0078(8)
    C10 0.0462(10) 0.0442(10) 0.0550(11) 0.0008(8) 0.0149(8) -0.0072(8)
    C11 0.0618(12) 0.0634(12) 0.0552(12) -0.0011(10) 0.0191(10) -0.0021(10)
    C12 0.0767(15) 0.0650(13) 0.0743(15) -0.0069(11) 0.0368(13) -0.0032(11)
    C13 0.0625(14) 0.0639(13) 0.103(2) -0.0068(11) 0.0408(14) -0.0064(13)
    C14 0.0447(11) 0.0554(12) 0.0912(17) -0.0010(9) 0.0145(11) -0.0084(11)
    C15 0.0648(13) 0.0555(12) 0.0608(13) 0.0046(9) 0.0061(10) 0.0142(10)
    C16 0.0844(16) 0.0790(15) 0.0473(12) -0.0093(12) 0.0059(11) 0.0110(11)
    C17 0.0589(12) 0.0484(10) 0.0532(11) -0.0026(8) 0.0200(9) -0.0015(8)
    C18 0.0488(11) 0.0569(12) 0.0660(13) 0.0018(8) 0.0214(10) 0.0047(10)
    C19 0.0486(11) 0.0600(12) 0.0617(13) -0.0071(9) 0.0111(9) 0.0072(10)
    C20 0.0562(12) 0.0727(13) 0.0518(12) -0.0147(10) 0.0156(10) -0.0056(10)
    C21 0.0522(11) 0.0644(12) 0.0588(13) -0.0074(9) 0.0208(10) -0.0108(10)
    C22 0.0484(10) 0.0424(10) 0.0531(11) -0.0058(8) 0.0139(9) 0.0006(8)
    C23 0.0477(10) 0.0442(10) 0.0516(11) -0.0012(8) 0.0097(9) -0.0036(8)
    C24 0.0493(11) 0.0482(10) 0.0549(12) 0.0033(8) 0.0078(9) -0.0086(9)
    C25 0.0479(10) 0.0437(10) 0.0534(11) -0.0010(8) 0.0114(9) -0.0076(8)
    C26 0.0483(10) 0.0466(10) 0.0550(11) -0.0017(8) 0.0128(9) -0.0042(8)
    C27 0.0569(12) 0.0735(14) 0.0566(13) -0.0041(10) 0.0113(10) 0.0064(10)
    C28 0.0678(14) 0.0782(15) 0.0711(15) -0.0055(11) 0.0261(12) 0.0073(12)
    C29 0.0541(12) 0.0679(14) 0.0820(16) -0.0083(10) 0.0242(12) -0.0017(11)
    C30 0.0473(11) 0.0568(12) 0.0678(14) -0.0025(9) 0.0092(10) -0.0080(10)
    C31 0.0619(12) 0.0540(12) 0.0634(13) 0.0021(9) 0.0124(10) 0.0117(10)
    C32 0.0673(14) 0.0764(14) 0.0520(12) -0.0076(11) 0.0124(10) 0.0101(10)
    C33 0.107(3) 0.280(6) 0.075(2) 0.029(3) 0.025(2) 0.000(3)
    Cl1 0.0437(3) 0.1160(5) 0.0841(4) -0.0049(3) 0.0024(3) 0.0082(3)
    Cl2 0.0523(3) 0.1351(6) 0.0773(4) -0.0083(3) 0.0042(3) 0.0178(4)
    N1 0.0467(9) 0.0715(11) 0.0437(9) -0.0048(7) 0.0104(8) -0.0004(8)
    N2 0.0438(8) 0.0563(9) 0.0450(9) 0.0024(7) 0.0098(7) -0.0009(7)
    N3 0.0474(9) 0.0474(8) 0.0481(9) 0.0028(6) 0.0066(7) 0.0024(7)
    N4 0.0872(14) 0.0732(13) 0.0557(11) 0.0059(11) 0.0204(10) 0.0053(10)
    N5 0.0497(9) 0.0676(10) 0.0486(9) -0.0061(7) 0.0122(8) -0.0009(8)
    N6 0.0461(9) 0.0573(9) 0.0524(10) -0.0024(7) 0.0095(7) 0.0008(8)
    N7 0.0504(9) 0.0454(8) 0.0503(9) 0.0015(7) 0.0112(7) 0.0008(7)
    N8 0.0703(12) 0.0699(12) 0.0611(12) 0.0019(10) 0.0214(9) 0.0070(9)
    O1 0.0518(8) 0.0808(10) 0.0731(10) 0.0075(7) -0.0065(8) 0.0072(8)
    O2 0.0562(8) 0.0828(10) 0.0571(9) 0.0043(7) 0.0004(7) 0.0008(7)
    O3 0.153(2) 0.196(3) 0.0823(15) 0.088(2) 0.0324(15) 0.0356(16)
    C34 0.187(7) 0.107(4) 0.098(4) -0.014(4) 0.033(4) 0.004(3)
    O4 0.170(6) 0.180(6) 0.120(4) 0.016(4) -0.028(4) 0.018(4)
_geom_special_details
;
All e.s.d.'s (except the e.s.d. in the dihedral angle between two l.s. planes)
are estimated using the full covariance matrix. The cell e.s.d.'s are taken
into account individually in the estimation of e.s.d.'s in distances, angles
and torsion angles; correlations between e.s.d.'s in cell parameters are only
used when they are defined by crystal symmetry. An approximate (isotropic)
treatment of cell e.s.d.'s is used for estimating e.s.d.'s involving l.s.
planes.
;
loop_
    _geom_bond_atom_site_label_1
    _geom_bond_atom_site_label_2
    _geom_bond_site_symmetry_2
    _geom_bond_distance
    _geom_bond_publ_flag
    C1 C2 . 1.377(3) ?
    C1 C6 . 1.387(3) ?
    C1 H1 . 0.9300 ?
    C2 C3 . 1.374(3) ?
    C2 H2 . 0.9300 ?
    C3 C4 . 1.369(3) ?
    C3 Cl1 . 1.742(2) ?
    C4 C5 . 1.373(3) ?
    C4 H4 . 0.9300 ?
    C5 C6 . 1.394(3) ?
    C5 H5 . 0.9300 ?
    C6 N1 . 1.400(2) ?
    C7 N2 . 1.290(2) ?
    C7 N1 . 1.367(2) ?
    C7 N3 . 1.398(2) ?
    C8 O1 . 1.231(2) ?
    C8 N3 . 1.390(2) ?
    C8 C9 . 1.445(3) ?
    C9 C10 . 1.396(3) ?
    C9 C14 . 1.406(3) ?
    C10 N2 . 1.381(2) ?
    C10 C11 . 1.393(3) ?
    C11 C12 . 1.369(3) ?
    C11 H11 . 0.9300 ?
    C12 C13 . 1.387(3) ?
    C12 H12 . 0.9300 ?
    C13 C14 . 1.358(3) ?
    C13 H13 . 0.9300 ?
    C14 H14 . 0.9300 ?
    C15 N3 . 1.479(2) ?
    C15 C16 . 1.514(3) ?
    C15 H15A . 0.9700 ?
    C15 H15B . 0.9700 ?
    C16 N4 . 1.451(3) ?
    C16 H16A . 0.9700 ?
    C16 H16B . 0.9700 ?
    C17 C18 . 1.376(3) ?
    C17 C22 . 1.395(3) ?
    C17 H17 . 0.9300 ?
    C18 C19 . 1.374(3) ?
    C18 H18 . 0.9300 ?
    C19 C20 . 1.370(3) ?
    C19 Cl2 . 1.745(2) ?
    C20 C21 . 1.376(3) ?
    C20 H20 . 0.9300 ?
    C21 C22 . 1.381(3) ?
    C21 H21 . 0.9300 ?
    C22 N5 . 1.403(2) ?
    C23 N6 . 1.296(2) ?
    C23 N5 . 1.363(2) ?
    C23 N7 . 1.394(2) ?
    C24 O2 . 1.231(2) ?
    C24 N7 . 1.394(2) ?
    C24 C25 . 1.441(3) ?
    C25 C26 . 1.397(3) ?
    C25 C30 . 1.399(3) ?
    C26 N6 . 1.380(2) ?
    C26 C27 . 1.399(3) ?
    C27 C28 . 1.364(3) ?
    C27 H27 . 0.9300 ?
    C28 C29 . 1.392(3) ?
    C28 H28 . 0.9300 ?
    C29 C30 . 1.362(3) ?
    C29 H29 . 0.9300 ?
    C30 H30 . 0.9300 ?
    C31 N7 . 1.477(2) ?
    C31 C32 . 1.513(3) ?
    C31 H31A . 0.9700 ?
    C31 H31B . 0.9700 ?
    C32 N8 . 1.457(3) ?
    C32 H32A . 0.9700 ?
    C32 H32B . 0.9700 ?
    C33 O3 . 1.287(4) ?
    C33 H33A . 0.9600 ?
    C33 H33B . 0.9600 ?
    C33 H33C . 0.9600 ?
    N1 H1A . 0.877(9) ?
    N4 H4A . 0.853(10) ?
    N4 H4B . 0.858(10) ?
    N5 H5A . 0.863(9) ?
    N8 H8A . 0.861(10) ?
    N8 H8B . 0.851(10) ?
    O3 H3A . 0.835(10) ?
    C34 O4 . 1.392(6) ?
    C34 H34A . 0.9600 ?
    C34 H34B . 0.9600 ?
    C34 H34C . 0.9600 ?
    O4 H4C . 0.8200 ?
loop_
    _geom_angle_atom_site_label_1
    _geom_angle_atom_site_label_2
    _geom_angle_atom_site_label_3
    _geom_angle_site_symmetry_1
    _geom_angle_site_symmetry_3
    _geom_angle
    _geom_angle_publ_flag
    C2 C1 C6 . . 120.30(18) ?
    C2 C1 H1 . . 119.8 ?
    C6 C1 H1 . . 119.8 ?
    C3 C2 C1 . . 119.97(18) ?
    C3 C2 H2 . . 120.0 ?
    C1 C2 H2 . . 120.0 ?
    C4 C3 C2 . . 120.89(18) ?
    C4 C3 Cl1 . . 120.05(15) ?
    C2 C3 Cl1 . . 119.06(16) ?
    C3 C4 C5 . . 119.29(17) ?
    C3 C4 H4 . . 120.4 ?
    C5 C4 H4 . . 120.4 ?
    C4 C5 C6 . . 121.07(17) ?
    C4 C5 H5 . . 119.5 ?
    C6 C5 H5 . . 119.5 ?
    C1 C6 C5 . . 118.47(17) ?
    C1 C6 N1 . . 123.70(17) ?
    C5 C6 N1 . . 117.66(16) ?
    N2 C7 N1 . . 121.83(16) ?
    N2 C7 N3 . . 124.32(16) ?
    N1 C7 N3 . . 113.83(16) ?
    O1 C8 N3 . . 120.28(19) ?
    O1 C8 C9 . . 124.43(19) ?
    N3 C8 C9 . . 115.28(17) ?
    C10 C9 C14 . . 119.71(19) ?
    C10 C9 C8 . . 119.60(16) ?
    C14 C9 C8 . . 120.66(18) ?
    N2 C10 C11 . . 119.40(17) ?
    N2 C10 C9 . . 121.80(17) ?
    C11 C10 C9 . . 118.78(17) ?
    C12 C11 C10 . . 120.4(2) ?
    C12 C11 H11 . . 119.8 ?
    C10 C11 H11 . . 119.8 ?
    C11 C12 C13 . . 120.9(2) ?
    C11 C12 H12 . . 119.5 ?
    C13 C12 H12 . . 119.5 ?
    C14 C13 C12 . . 119.7(2) ?
    C14 C13 H13 . . 120.1 ?
    C12 C13 H13 . . 120.1 ?
    C13 C14 C9 . . 120.5(2) ?
    C13 C14 C30 . . 103.46(15) ?
    C9 C14 C30 . . 128.66(15) ?
    C13 C14 H14 . . 119.8 ?
    C9 C14 H14 . . 119.8 ?
    N3 C15 C16 . . 114.16(17) ?
    N3 C15 H15A . . 108.7 ?
    C16 C15 H15A . . 108.7 ?
    N3 C15 H15B . . 108.7 ?
    C16 C15 H15B . . 108.7 ?
    H15A C15 H15B . . 107.6 ?
    N4 C16 C15 . . 111.68(19) ?
    N4 C16 H16A . . 109.3 ?
    C15 C16 H16A . . 109.3 ?
    N4 C16 H16B . . 109.3 ?
    C15 C16 H16B . . 109.3 ?
    H16A C16 H16B . . 107.9 ?
    C18 C17 C22 . . 120.78(18) ?
    C18 C17 H17 . . 119.6 ?
    C22 C17 H17 . . 119.6 ?
    C19 C18 C17 . . 119.23(18) ?
    C19 C18 H18 . . 120.4 ?
    C17 C18 H18 . . 120.4 ?
    C20 C19 C18 . . 120.71(19) ?
    C20 C19 Cl2 . . 119.06(17) ?
    C18 C19 Cl2 . . 120.23(16) ?
    C19 C20 C21 . . 120.29(19) ?
    C19 C20 H20 . . 119.9 ?
    C21 C20 H20 . . 119.9 ?
    C20 C21 C22 . . 120.17(18) ?
    C20 C21 H21 . . 119.9 ?
    C22 C21 H21 . . 119.9 ?
    C21 C22 C17 . . 118.83(18) ?
    C21 C22 N5 . . 123.52(17) ?
    C17 C22 N5 . . 117.52(17) ?
    N6 C23 N5 . . 121.41(17) ?
    N6 C23 N7 . . 124.26(17) ?
    N5 C23 N7 . . 114.31(17) ?
    O2 C24 N7 . . 120.26(19) ?
    O2 C24 C25 . . 124.01(18) ?
    N7 C24 C25 . . 115.72(17) ?
    C26 C25 C30 . . 120.28(18) ?
    C26 C25 C24 . . 119.23(17) ?
    C30 C25 C24 . . 120.47(18) ?
    N6 C26 C25 . . 122.04(18) ?
    N6 C26 C27 . . 119.58(18) ?
    C25 C26 C27 . . 118.36(17) ?
    C28 C27 C26 . . 120.5(2) ?
    C28 C27 H27 . . 119.8 ?
    C26 C27 H27 . . 119.8 ?
    C27 C28 C29 . . 121.0(2) ?
    C27 C28 H28 . . 119.5 ?
    C29 C28 H28 . . 119.5 ?
    C30 C29 C28 . . 119.57(19) ?
    C30 C29 H29 . . 120.2 ?
    C28 C29 H29 . . 120.2 ?
    C29 C30 C25 . . 120.30(19) ?
    C29 C30 C14 . . 101.64(14) ?
    C25 C30 C14 . . 129.96(14) ?
    C29 C30 H30 . . 119.8 ?
    C25 C30 H30 . . 119.8 ?
    N7 C31 C32 . . 114.31(16) ?
    N7 C31 H31A . . 108.7 ?
    C32 C31 H31A . . 108.7 ?
    N7 C31 H31B . . 108.7 ?
    C32 C31 H31B . . 108.7 ?
    H31A C31 H31B . . 107.6 ?
    N8 C32 C31 . . 110.86(18) ?
    N8 C32 H32A . . 109.5 ?
    C31 C32 H32A . . 109.5 ?
    N8 C32 H32B . . 109.5 ?
    C31 C32 H32B . . 109.5 ?
    H32A C32 H32B . . 108.1 ?
    O3 C33 H33A . . 109.5 ?
    O3 C33 H33B . . 109.5 ?
    H33A C33 H33B . . 109.5 ?
    O3 C33 H33C . . 109.5 ?
    H33A C33 H33C . . 109.5 ?
    H33B C33 H33C . . 109.5 ?
    C7 N1 C6 . . 125.38(16) ?
    C7 N1 H1A . . 114.7(15) ?
    C6 N1 H1A . . 115.8(15) ?
    C7 N2 C10 . . 118.03(16) ?
    C8 N3 C7 . . 120.67(16) ?
    C8 N3 C15 . . 117.26(16) ?
    C7 N3 C15 . . 121.90(15) ?
    C16 N4 H4A . . 119.0(17) ?
    C16 N4 H4B . . 111.4(17) ?
    H4A N4 H4B . . 104(2) ?
    C23 N5 C22 . . 126.00(17) ?
    C23 N5 H5A . . 111.5(15) ?
    C22 N5 H5A . . 119.4(15) ?
    C23 N6 C26 . . 117.98(16) ?
    C23 N7 C24 . . 120.39(16) ?
    C23 N7 C31 . . 122.22(15) ?
    C24 N7 C31 . . 117.31(16) ?
    C32 N8 H8A . . 115.9(17) ?
    C32 N8 H8B . . 108.7(16) ?
    H8A N8 H8B . . 106(2) ?
    C24 O2 O3 . . 164.88(15) ?
    C33 O3 O2 . . 110.7(2) ?
    C33 O3 H3A . . 107.5(17) ?
    O4 C34 H34A . . 112.5 ?
    O4 C34 H34B . . 106.7 ?
    H34A C34 H34B . . 109.5 ?
    O4 C34 H34C . . 109.1 ?
    H34A C34 H34C . . 109.5 ?
    H34B C34 H34C . . 109.5 ?
loop_
    _geom_torsion_atom_site_label_1
    _geom_torsion_atom_site_label_2
    _geom_torsion_atom_site_label_3
    _geom_torsion_atom_site_label_4
    _geom_torsion_site_symmetry_1
    _geom_torsion_site_symmetry_2
    _geom_torsion_site_symmetry_3
    _geom_torsion_site_symmetry_4
    _geom_torsion
    _geom_torsion_publ_flag
    C6 C1 C2 C3 . . . . 0.2(3) ?
    C1 C2 C3 C4 . . . . 0.5(3) ?
    C1 C2 C3 Cl1 . . . . -179.32(15) ?
    C2 C3 C4 C5 . . . . -0.7(3) ?
    Cl1 C3 C4 C5 . . . . 179.06(14) ?
    C3 C4 C5 C6 . . . . 0.3(3) ?
    C2 C1 C6 C5 . . . . -0.5(3) ?
    C2 C1 C6 N1 . . . . 174.61(17) ?
    C4 C5 C6 C1 . . . . 0.3(3) ?
    C4 C5 C6 N1 . . . . -175.16(16) ?
    O1 C8 C9 C10 . . . . 179.95(17) ?
    N3 C8 C9 C10 . . . . 1.3(2) ?
    O1 C8 C9 C14 . . . . 2.1(3) ?
    N3 C8 C9 C14 . . . . -176.57(16) ?
    C14 C9 C10 N2 . . . . -179.09(16) ?
    C8 C9 C10 N2 . . . . 3.0(3) ?
    C14 C9 C10 C11 . . . . -0.8(3) ?
    C8 C9 C10 C11 . . . . -178.69(17) ?
    N2 C10 C11 C12 . . . . 178.72(17) ?
    C9 C10 C11 C12 . . . . 0.4(3) ?
    C10 C11 C12 C13 . . . . 0.2(3) ?
    C11 C12 C13 C14 . . . . -0.3(3) ?
    C12 C13 C14 C9 . . . . -0.1(3) ?
    C12 C13 C14 C30 . . . . -152.49(18) ?
    C10 C9 C14 C13 . . . . 0.7(3) ?
    C8 C9 C14 C13 . . . . 178.53(18) ?
    C10 C9 C14 C30 . . . . 145.43(15) ?
    C8 C9 C14 C30 . . . . -36.7(2) ?
    N3 C15 C16 N4 . . . . 75.0(2) ?
    C22 C17 C18 C19 . . . . 0.5(3) ?
    C17 C18 C19 C20 . . . . -0.5(3) ?
    C17 C18 C19 Cl2 . . . . 179.84(14) ?
    C18 C19 C20 C21 . . . . 0.0(3) ?
    Cl2 C19 C20 C21 . . . . 179.59(15) ?
    C19 C20 C21 C22 . . . . 0.6(3) ?
    C20 C21 C22 C17 . . . . -0.6(3) ?
    C20 C21 C22 N5 . . . . -176.36(18) ?
    C18 C17 C22 C21 . . . . 0.0(3) ?
    C18 C17 C22 N5 . . . . 176.04(16) ?
    O2 C24 C25 C26 . . . . 179.05(18) ?
    N7 C24 C25 C26 . . . . -2.5(2) ?
    O2 C24 C25 C30 . . . . -2.7(3) ?
    N7 C24 C25 C30 . . . . 175.71(16) ?
    C30 C25 C26 N6 . . . . 179.15(16) ?
    C24 C25 C26 N6 . . . . -2.6(3) ?
    C30 C25 C26 C27 . . . . 1.3(3) ?
    C24 C25 C26 C27 . . . . 179.46(17) ?
    N6 C26 C27 C28 . . . . -178.38(19) ?
    C25 C26 C27 C28 . . . . -0.4(3) ?
    C26 C27 C28 C29 . . . . -0.4(3) ?
    C27 C28 C29 C30 . . . . 0.4(3) ?
    C28 C29 C30 C25 . . . . 0.5(3) ?
    C28 C29 C30 C14 . . . . 152.10(18) ?
    C26 C25 C30 C29 . . . . -1.3(3) ?
    C24 C25 C30 C29 . . . . -179.48(18) ?
    C26 C25 C30 C14 . . . . -143.90(15) ?
    C24 C25 C30 C14 . . . . 37.9(2) ?
    C13 C14 C30 C29 . . . . 178.95(18) ?
    C9 C14 C30 C29 . . . . 29.7(2) ?
    C13 C14 C30 C25 . . . . -33.4(2) ?
    C9 C14 C30 C25 . . . . 177.3(2) ?
    N7 C31 C32 N8 . . . . -78.3(2) ?
    N2 C7 N1 C6 . . . . 7.5(3) ?
    N3 C7 N1 C6 . . . . -173.77(16) ?
    C1 C6 N1 C7 . . . . 35.7(3) ?
    C5 C6 N1 C7 . . . . -149.14(18) ?
    N1 C7 N2 C10 . . . . 177.40(16) ?
    N3 C7 N2 C10 . . . . -1.2(3) ?
    C11 C10 N2 C7 . . . . 178.56(17) ?
    C9 C10 N2 C7 . . . . -3.2(3) ?
    O1 C8 N3 C7 . . . . 175.92(16) ?
    C9 C8 N3 C7 . . . . -5.4(2) ?
    O1 C8 N3 C15 . . . . -8.7(3) ?
    C9 C8 N3 C15 . . . . 170.03(16) ?
    N2 C7 N3 C8 . . . . 5.7(3) ?
    N1 C7 N3 C8 . . . . -172.99(15) ?
    N2 C7 N3 C15 . . . . -169.51(18) ?
    N1 C7 N3 C15 . . . . 11.8(2) ?
    C16 C15 N3 C8 . . . . 97.6(2) ?
    C16 C15 N3 C7 . . . . -87.0(2) ?
    N6 C23 N5 C22 . . . . -11.2(3) ?
    N7 C23 N5 C22 . . . . 170.10(16) ?
    C21 C22 N5 C23 . . . . -33.2(3) ?
    C17 C22 N5 C23 . . . . 151.00(17) ?
    N5 C23 N6 C26 . . . . -177.79(16) ?
    N7 C23 N6 C26 . . . . 0.8(3) ?
    C25 C26 N6 C23 . . . . 3.6(3) ?
    C27 C26 N6 C23 . . . . -178.51(18) ?
    N6 C23 N7 C24 . . . . -6.1(3) ?
    N5 C23 N7 C24 . . . . 172.51(15) ?
    N6 C23 N7 C31 . . . . 170.51(17) ?
    N5 C23 N7 C31 . . . . -10.8(2) ?
    O2 C24 N7 C23 . . . . -174.86(16) ?
    C25 C24 N7 C23 . . . . 6.6(2) ?
    O2 C24 N7 C31 . . . . 8.3(3) ?
    C25 C24 N7 C31 . . . . -170.18(15) ?
    C32 C31 N7 C23 . . . . 86.7(2) ?
    C32 C31 N7 C24 . . . . -96.5(2) ?
    N7 C24 O2 O3 . . . . 5.4(6) ?
    C25 C24 O2 O3 . . . . -176.2(4) ?
    C24 O2 O3 C33 . . . . 30.1(7) ?
loop_
    _geom_hbond_atom_site_label_D
    _geom_hbond_atom_site_label_H
    _geom_hbond_atom_site_label_A
    _geom_hbond_site_symmetry_A
    _geom_hbond_distance_DH
    _geom_hbond_distance_HA
    _geom_hbond_distance_DA
    _geom_hbond_angle_DHA
    N5 H5A N8 . 0.863(9) 1.933(11) 2.787(3) 170(2)
    O4 H4C O1 . 0.82 2.15 2.889(6) 150.6
    O3 H3A O2 . 0.835(10) 1.917(11) 2.744(3) 170(2)
    N1 H1A N4 . 0.877(9) 1.904(11) 2.760(3) 164(2)
    N8 H8B O4 2_655 0.851(10) 2.467(14) 3.284(8) 161(2)
    N8 H8A N2 1_655 0.861(10) 2.440(17) 3.160(2) 142(2)
    N4 H4B O3 2_545 0.858(10) 2.097(11) 2.941(3) 168(2)
    N4 H4A N6 1_455 0.853(10) 2.491(17) 3.223(3) 144(2)
    C5 H5 Cg4 1_455 0.9300 2.81 3.375(2) 120
    C17 H17 Cg1 1_655 0.9300 2.84 3.459(2) 125
    C32 H32A Cg2 1_655 0.9700 2.98 3.824(3) 146
