# Supplementary material for: 3-(2-Amino­ethyl)-2-(4-chloro­anilino)­quinazolin-4(3H)-one methanol 0.75-solvate
Source: Acta Crystallogr Sect E Struct Rep Online. 2008 Dec 7;65(Pt 1):o185–6. doi: 10.1107/S160053680804049X (PMC2968094; doi:10.1107/S160053680804049X)
Supplement: Supplementary file 2 [file e-65-0o185-Isup2.hkl]

# 
# h,k,l, Fc-squared, Fo-squared, sigma(Fo-squared) and status flag 
# 
data_I
_shelx_title ' 80907YXH_0m in P2(1)/n' 
_shelx_refln_list_code          4 
_shelx_F_calc_maximum      512.71 
_exptl_crystal_F_000      1420.00 
_reflns_d_resolution_high  0.8106 
 
loop_ 
 _symmetry_equiv_pos_as_xyz 
 'x, y, z' 
 '-x+1/2, y+1/2, -z+1/2' 
 '-x, -y, -z' 
 'x-1/2, -y-1/2, z-1/2' 
 
_cell_length_a    13.3796 
_cell_length_b    12.0478 
_cell_length_c    21.1051 
_cell_angle_alpha  90.000 
_cell_angle_beta  104.490 
_cell_angle_gamma  90.000 
 
_shelx_F_squared_multiplier     1.000 
 
loop_ 
 _refln_index_h 
 _refln_index_k 
 _refln_index_l 
 _refln_F_squared_calc 
 _refln_F_squared_meas 
 _refln_F_squared_sigma 
 _refln_observed_status 
   2   0   0    12918.40    13611.32    100.45 o 
   4   0   0    10822.51    11686.98     70.68 o 
   6   0   0     2193.93     2151.46     18.46 o 
   8   0   0      384.80      358.86      7.16 o 
  10   0   0     2401.33     2534.46     31.19 o 
  12   0   0       16.28       11.18      6.11 o 
  14   0   0        3.99       10.69      6.62 o 
   1   1   0      503.42      432.44      4.36 o 
   2   1   0     2422.44     2515.67     21.31 o 
   3   1   0      187.24      195.26      2.55 o 
   4   1   0      418.08      472.37      4.31 o 
   5   1   0     3806.79     3764.16     19.13 o 
   6   1   0      254.39      238.27      3.65 o 
   7   1   0     1059.47     1144.23      9.13 o 
   8   1   0       35.77       33.33      1.90 o 
   9   1   0     2561.50     2575.98     16.86 o 
  10   1   0     4615.72     4549.92     29.11 o 
  11   1   0        0.23        0.00      2.33 o 
  12   1   0       32.88       20.60      3.75 o 
  13   1   0       67.65       65.52      7.40 o 
  14   1   0       10.18        6.52      3.62 o 
  15   1   0      116.18      117.12      9.24 o 
   0   2   0      253.81      279.76      5.00 o 
   1   2   0      772.77      781.32      8.07 o 
   2   2   0       16.45       27.87      1.32 o 
   3   2   0     2407.49     2281.14     15.03 o 
   4   2   0     1254.18     1229.44      8.67 o 
   5   2   0      412.52      455.86      5.16 o 
   6   2   0      668.59      666.96      6.26 o 
   7   2   0       46.69       48.20      2.04 o 
   8   2   0      571.98      634.15      6.89 o 
   9   2   0       24.51       39.37      2.57 o 
  10   2   0      510.68      550.39      8.29 o 
  11   2   0       29.20       20.37      3.86 o 
  12   2   0      201.76      178.79      7.56 o 
  13   2   0      111.54      112.66      8.50 o 
  14   2   0      276.06      269.16     12.13 o 
  15   2   0        4.84        0.00      4.57 o 
   1   3   0     8852.09     9238.19     43.46 o 
   2   3   0     1181.82     1171.10      9.75 o 
   3   3   0      668.65      578.55      6.60 o 
   4   3   0     4084.62     3993.04     28.54 o 
   5   3   0      407.67      375.07      4.58 o 
   6   3   0      452.51      405.05      5.22 o 
   7   3   0     2113.32     2079.64     13.55 o 
   8   3   0      389.62      423.74     10.14 o 
   9   3   0        5.50        6.01      3.49 o 
  10   3   0       87.74       90.52      5.29 o 
  11   3   0       75.45       79.14      4.79 o 
  12   3   0       26.74       22.76      3.95 o 
  13   3   0        5.34       12.34      5.03 o 
  14   3   0        2.04        1.84      5.47 o 
  15   3   0       20.89       21.85      6.21 o 
   0   4   0    39433.46    41717.13    354.57 o 
   1   4   0     5914.17     6081.20     28.39 o 
   2   4   0       20.97       28.65      1.46 o 
   3   4   0     1453.71     1582.89     13.32 o 
   4   4   0       75.71       66.43      2.75 o 
   5   4   0      302.00      272.23      5.28 o 
   6   4   0      179.02      187.06      4.60 o 
   7   4   0       24.25       33.68      3.08 o 
   8   4   0        4.15        1.77      1.68 o 
   9   4   0      496.78      509.75      9.20 o 
  10   4   0      364.97      359.04      9.11 o 
  11   4   0      794.62      779.87     14.92 o 
  12   4   0        4.93        6.36      4.59 o 
  13   4   0      420.72      390.85     18.59 o 
  14   4   0       80.19       82.21      8.46 o 
  15   4   0       17.70       21.54     14.90 o 
   1   5   0       14.63       17.42      1.65 o 
   2   5   0       14.14       12.54      1.15 o 
   3   5   0        5.82       11.68      1.60 o 
   4   5   0      418.16      436.66      7.01 o 
   5   5   0     1110.33     1080.34     11.83 o 
   6   5   0      620.18      623.87      8.96 o 
   7   5   0     1350.55     1457.62     14.80 o 
   8   5   0       35.39       33.04      3.86 o 
   9   5   0     3133.19     3220.12     32.23 o 
  10   5   0        4.46        5.73      3.33 o 
  11   5   0      426.23      391.25     11.06 o 
  12   5   0       24.81       31.75      4.77 o 
  13   5   0       35.13       37.91      6.74 o 
  14   5   0        7.49        4.92      5.31 o 
  15   5   0       53.33       76.63      9.08 o 
   0   6   0    25888.55    25593.77    184.43 o 
   1   6   0     1743.81     1750.39     14.61 o 
   2   6   0      256.05      225.68      5.34 o 
   3   6   0        5.08        0.00      0.96 o 
   4   6   0     1133.95     1176.24     12.78 o 
   5   6   0       94.48       80.61      3.73 o 
   6   6   0        6.77        2.25      1.81 o 
   7   6   0       23.86       23.98      2.65 o 
   8   6   0       66.03       77.50      5.33 o 
   9   6   0       25.67       22.60      4.01 o 
  10   6   0       69.17       65.34      5.58 o 
  11   6   0        1.09        0.00      3.27 o 
  12   6   0        9.62       19.12      5.16 o 
  13   6   0        4.22        5.83      5.31 o 
  14   6   0       21.16       31.60     13.11 o 
   1   7   0       61.72       58.95      3.05 o 
   2   7   0      279.33      260.27      4.44 o 
   3   7   0     1590.78     1590.20     14.04 o 
   4   7   0      839.20      866.06     11.94 o 
   5   7   0      165.10      149.29      5.07 o 
   6   7   0      552.46      541.80      9.42 o 
   7   7   0       12.75        8.35      5.66 o 
   8   7   0       24.28       17.01      4.75 o 
   9   7   0      136.69      141.13      7.39 o 
  10   7   0      131.20      130.39      7.44 o 
  11   7   0        6.10        4.30      4.37 o 
  12   7   0      101.45      120.13      9.53 o 
  13   7   0        9.37       20.66      4.93 o 
  14   7   0       10.20        7.66      9.55 o 
   0   8   0       16.81       14.56      4.46 o 
   1   8   0        0.17        0.00      1.43 o 
   2   8   0       12.10        6.48      2.20 o 
   3   8   0      106.26      115.57      4.07 o 
   4   8   0       26.82       28.44      2.64 o 
   5   8   0      167.72      175.95      5.82 o 
   6   8   0      609.76      562.28     10.06 o 
   7   8   0      270.10      296.35      9.41 o 
   8   8   0       64.21       90.68      6.36 o 
   9   8   0      170.33      161.40      9.35 o 
  10   8   0       23.42       31.60      6.73 o 
  11   8   0       51.64       53.06      6.07 o 
  12   8   0        1.22        0.00      5.43 o 
  13   8   0        6.93        9.99      4.56 o 
   1   9   0        0.03        0.18      2.13 o 
   2   9   0       85.25       68.89      6.21 o 
   3   9   0       47.62       54.81      3.78 o 
   4   9   0        4.61        3.61      1.90 o 
   5   9   0      465.06      450.99      8.25 o 
   6   9   0      281.36      302.30     10.84 o 
   7   9   0       42.74       40.40      4.85 o 
   8   9   0      156.13      129.77      7.49 o 
   9   9   0       65.28       70.17      6.36 o 
  10   9   0       25.58       21.79      5.01 o 
  11   9   0        0.71        5.79      4.16 o 
  12   9   0        1.27        1.48      4.12 o 
   0  10   0     1706.86     1819.83     41.76 o 
   1  10   0       28.74       30.75      6.35 o 
   2  10   0       31.88       31.43      5.07 o 
   3  10   0      246.74      241.97      8.27 o 
   4  10   0       38.65       47.45      3.93 o 
   5  10   0      125.26      135.00      5.20 o 
   6  10   0        2.92        1.73      2.99 o 
   7  10   0       38.94       39.70      4.19 o 
   8  10   0        0.96        2.09      3.43 o 
   9  10   0        3.18        8.34      4.07 o 
  10  10   0       35.75       34.84      5.58 o 
  11  10   0       14.72        6.05      4.69 o 
   1  11   0        6.97        7.87      4.41 o 
   2  11   0        0.48        0.10      4.04 o 
   3  11   0       40.41       34.81      4.51 o 
   4  11   0        2.63        4.04      3.12 o 
   5  11   0      136.32      130.27      7.29 o 
   6  11   0        0.01        0.00      2.54 o 
   7  11   0      164.70      152.43      6.96 o 
   8  11   0        5.57        6.81      3.28 o 
   9  11   0       24.48       38.72      5.92 o 
  10  11   0       15.22       22.88      5.44 o 
   0  12   0      154.65      168.56     15.28 o 
   1  12   0       68.51       92.92      8.64 o 
   2  12   0       10.06        6.02      4.53 o 
   3  12   0        6.83        6.81      3.64 o 
   4  12   0        5.88        5.82      3.43 o 
   5  12   0       49.48       49.97      7.21 o 
   6  12   0        4.55        0.00      3.45 o 
   7  12   0        8.56        3.36      3.85 o 
   8  12   0        0.34        0.00      3.26 o 
   9  12   0       18.42       14.76      5.07 o 
   1  13   0        7.95        4.32      7.00 o 
   2  13   0        2.05        7.96      8.91 o 
   3  13   0        2.71        5.22      5.04 o 
   4  13   0       13.47       13.59      5.80 o 
   5  13   0        0.13        0.00      4.84 o 
   6  13   0        6.44        4.58      8.91 o 
   7  13   0        3.81        5.66      5.57 o 
   0  14   0       30.83       29.28     10.69 o 
   1  14   0       11.02        5.07      6.01 o 
   2  14   0        4.18        7.26      5.32 o 
   3  14   0       10.87        6.87      5.57 o 
   4  14   0       22.73        6.87      8.91 o 
   5  14   0        0.01        0.00      8.15 o 
 -15   0   1      255.77      278.56     17.57 o 
 -13   0   1       10.31        0.00      3.41 o 
 -11   0   1     1527.47     1637.96     31.06 o 
  -9   0   1     1176.40     1072.07     13.79 o 
  -7   0   1     1059.62     1115.79     12.71 o 
  -5   0   1     1864.85     1759.74     15.17 o 
  -3   0   1      887.42      925.63      8.38 o 
   3   0   1     3254.13     3032.58     20.98 o 
   5   0   1       36.39       28.45      2.02 o 
   7   0   1      966.61      976.19     11.68 o 
   9   0   1       13.00       23.39      4.25 o 
  11   0   1     5381.61     5030.10     60.86 o 
  13   0   1      703.61      688.51     25.21 o 
  15   0   1      547.61      590.48     25.72 o 
 -16   1   1       50.17       60.35     11.46 o 
 -15   1   1        2.39        4.84      6.62 o 
 -14   1   1       65.73       50.04      5.29 o 
 -13   1   1       15.21        5.83      3.47 o 
 -12   1   1        1.65        0.38      2.23 o 
 -11   1   1       69.38       63.52      4.09 o 
 -10   1   1     2708.82     2585.59     19.72 o 
  -9   1   1      108.93      120.51      3.47 o 
  -8   1   1       53.52       63.69      2.42 o 
  -7   1   1      997.71     1017.24      8.51 o 
  -6   1   1     2299.58     2284.09     13.68 o 
  -5   1   1      904.20      835.62      6.64 o 
  -4   1   1     1769.46     1716.32      9.97 o 
  -3   1   1    11385.67    11209.09     47.62 o 
  -2   1   1     1033.39     1047.79      8.76 o 
  -1   1   1     5078.20     4949.96     38.53 o 
   0   1   1     6337.91     6484.35     66.71 o 
   1   1   1     2459.85     2438.73     16.64 o 
   2   1   1     3918.59     3576.69     23.97 o 
   3   1   1     1691.58     1534.05     10.85 o 
   4   1   1       59.50       53.54      1.89 o 
   5   1   1     1090.14     1039.40      7.57 o 
   6   1   1     4331.48     4653.29     23.51 o 
   7   1   1      433.25      458.53      5.39 o 
   8   1   1      348.81      325.34      4.87 o 
   9   1   1       31.66       27.42      2.22 o 
  10   1   1       42.11       60.70      4.05 o 
  11   1   1       85.41       88.97      4.89 o 
  12   1   1       68.21       58.95      4.97 o 
  13   1   1       83.34       88.51      6.17 o 
  14   1   1       48.64       36.40      8.40 o 
  15   1   1        1.74        6.30      5.11 o 
 -15   2   1        0.17        0.51      4.41 o 
 -14   2   1       12.13        3.81      7.51 o 
 -13   2   1       19.02       11.48      3.71 o 
 -12   2   1       73.22       67.79      5.33 o 
 -11   2   1      136.38      150.04      5.74 o 
 -10   2   1      350.87      366.19      6.78 o 
  -9   2   1        8.24       15.31      2.01 o 
  -8   2   1        1.89        0.41      1.04 o 
  -7   2   1     1093.96     1118.67      9.06 o 
  -6   2   1       50.05       91.80      2.41 o 
  -5   2   1       12.94       12.26      1.26 o 
  -4   2   1     4763.32     4418.73     21.36 o 
  -3   2   1      598.32      573.93      5.58 o 
  -2   2   1       57.68       49.74      2.07 o 
  -1   2   1     8790.75     8494.10     51.89 o 
   0   2   1      782.32      674.35      4.54 o 
   1   2   1    17053.99    17237.29     87.01 o 
   2   2   1     5448.74     4936.75     27.65 o 
   3   2   1      992.46      980.60      8.16 o 
   4   2   1     5491.97     5307.08     27.08 o 
   5   2   1     1648.88     1556.74     10.69 o 
   6   2   1     2839.12     2935.93     16.53 o 
   7   2   1        0.83        2.93      1.01 o 
   8   2   1        1.92        1.01      1.43 o 
   9   2   1      415.16      398.46      6.62 o 
  10   2   1     1577.61     1549.45     16.83 o 
  11   2   1       38.87       28.66      4.24 o 
  12   2   1        6.00        5.61      3.16 o 
  13   2   1       16.74       24.63      5.99 o 
  14   2   1        1.53        0.19      4.04 o 
  15   2   1       27.30       33.61      9.42 o 
 -15   3   1        0.54        0.00      4.41 o 
 -14   3   1      107.12      126.71      9.55 o 
 -13   3   1      140.80      142.88     15.79 o 
 -12   3   1      316.04      303.38     11.96 o 
 -11   3   1     1505.15     1421.83     16.80 o 
 -10   3   1     1210.64     1136.80     14.10 o 
  -9   3   1      160.73      176.61      4.54 o 
  -8   3   1      911.21      842.64      8.12 o 
  -7   3   1      127.37      105.03      2.81 o 
  -6   3   1      921.93     1022.24      8.59 o 
  -5   3   1      299.38      357.93      4.63 o 
  -4   3   1      562.36      580.04      7.97 o 
  -3   3   1      161.09      163.56      3.57 o 
  -2   3   1        4.82       23.28      2.66 o 
  -1   3   1     7221.28     7334.60     41.75 o 
   0   3   1      353.21      267.93      3.07 o 
   1   3   1       18.55       23.37      1.43 o 
   2   3   1      185.30      241.15      3.91 o 
   3   3   1     1064.24     1095.91      9.64 o 
   4   3   1     1813.70     1814.72     13.94 o 
   5   3   1      147.73      160.91      2.58 o 
   6   3   1      808.98      875.43      9.47 o 
   7   3   1      876.81      908.67      7.99 o 
   8   3   1     1445.15     1243.11     14.54 o 
   9   3   1       23.76       27.38      2.95 o 
  10   3   1        5.85        0.00      2.24 o 
  11   3   1      505.25      530.61     12.02 o 
  12   3   1      538.16      552.63     12.58 o 
  13   3   1       11.11       11.32      4.67 o 
  14   3   1      437.10      484.73     16.19 o 
  15   3   1        2.50       13.60      5.67 o 
 -15   4   1       17.83       15.89      5.93 o 
 -14   4   1        1.71        0.00      4.68 o 
 -13   4   1      230.85      195.55     10.97 o 
 -12   4   1       28.85       28.65      4.30 o 
 -11   4   1      536.23      588.32     13.08 o 
 -10   4   1      271.67      233.57      8.33 o 
  -9   4   1       15.74        8.03      2.30 o 
  -8   4   1      587.70      554.21      7.69 o 
  -7   4   1     2408.29     2637.05     18.60 o 
  -6   4   1      184.43      185.43      4.74 o 
  -5   4   1      698.68      830.26      9.57 o 
  -4   4   1      202.42      203.96      5.84 o 
  -3   4   1      549.45      474.17      7.64 o 
  -2   4   1     4017.16     4368.09     23.78 o 
  -1   4   1      337.04      399.23      4.73 o 
   0   4   1    31063.98    31451.02    140.90 o 
   1   4   1     3390.51     3397.98     17.53 o 
   2   4   1     2253.15     2248.44     16.42 o 
   3   4   1     1100.40     1089.82     10.42 o 
   4   4   1       23.15       15.91      1.64 o 
   5   4   1     2103.71     2113.27     16.77 o 
   6   4   1      429.44      466.91      7.09 o 
   7   4   1      941.92      962.23     10.97 o 
   8   4   1        0.94        3.98      1.88 o 
   9   4   1      647.02      597.64     10.16 o 
  10   4   1      218.06      217.19      6.72 o 
  11   4   1      416.63      404.98      9.74 o 
  12   4   1        1.25        0.00      3.96 o 
  13   4   1      182.10      183.00     17.82 o 
  14   4   1       11.02        7.77      5.40 o 
  15   4   1      123.04      143.13     11.07 o 
 -15   5   1        1.18        0.90      5.44 o 
 -14   5   1        0.53        0.00      7.38 o 
 -13   5   1       17.91       20.94      6.62 o 
 -12   5   1       64.49       64.03      5.81 o 
 -11   5   1       84.30       82.51      6.20 o 
 -10   5   1       75.77       72.31      8.52 o 
  -9   5   1       71.60       84.14      5.63 o 
  -8   5   1      454.02      424.87      9.99 o 
  -7   5   1        7.87       11.30      2.13 o 
  -6   5   1     1624.09     1665.54     15.88 o 
  -5   5   1     1374.84     1373.69     13.74 o 
  -4   5   1      379.10      364.08      5.00 o 
  -3   5   1      111.31       76.69      5.07 o 
  -2   5   1       98.92       82.12      2.36 o 
  -1   5   1      252.45      267.43      4.73 o 
   0   5   1     3045.79     2886.64     26.79 o 
   1   5   1     1119.29     1071.77      8.18 o 
   2   5   1        3.76        7.24      1.94 o 
   3   5   1     2791.04     2616.69     19.77 o 
   4   5   1     2425.98     2331.74     18.58 o 
   5   5   1     1011.04     1139.48     12.07 o 
   6   5   1     1694.58     1668.28     15.60 o 
   7   5   1        1.32        0.11      1.72 o 
   8   5   1       37.53       32.16      3.82 o 
   9   5   1      158.68      161.03      5.92 o 
  10   5   1       40.20       37.09      7.54 o 
  11   5   1       24.78       24.72      4.37 o 
  12   5   1        0.12        0.29      5.60 o 
  13   5   1        0.06        0.00      4.39 o 
  14   5   1        3.52        0.00      4.50 o 
 -14   6   1        7.36       16.46      6.11 o 
 -13   6   1       11.68       11.60      6.51 o 
 -12   6   1      434.13      443.66     12.76 o 
 -11   6   1      128.58      130.72      7.58 o 
 -10   6   1      392.52      371.17     10.88 o 
  -9   6   1       49.09       33.84      4.50 o 
  -8   6   1      332.14      371.42      9.94 o 
  -7   6   1       43.86       43.65      3.22 o 
  -6   6   1      123.76      159.37      5.05 o 
  -5   6   1      153.86      139.89      4.68 o 
  -4   6   1      489.68      455.59      5.83 o 
  -3   6   1      643.56      678.71      6.81 o 
  -2   6   1      191.83      180.30      3.88 o 
  -1   6   1      270.89      247.55      5.59 o 
   0   6   1      849.59      840.18     13.11 o 
   1   6   1        4.30        4.50      1.31 o 
   2   6   1        9.65        9.87      1.19 o 
   3   6   1       18.08       17.43      2.14 o 
   4   6   1     1056.89     1095.58     12.30 o 
   5   6   1      219.95      220.00      5.57 o 
   6   6   1       55.90       59.79      4.19 o 
   7   6   1      160.93      125.02      6.17 o 
   8   6   1       57.00       71.30      5.19 o 
   9   6   1      869.55      823.68     19.67 o 
  10   6   1       16.61       12.55      3.67 o 
  11   6   1        0.02        2.93      3.36 o 
  12   6   1       50.72       48.23      5.62 o 
  13   6   1       12.02       15.18      5.80 o 
  14   6   1        1.25        0.00      4.50 o 
 -14   7   1        5.42       10.43      6.01 o 
 -13   7   1        2.43        7.01      4.18 o 
 -12   7   1      205.75      225.40      9.75 o 
 -11   7   1      147.01      161.98      8.51 o 
 -10   7   1      192.46      175.94      8.23 o 
  -9   7   1        5.79        8.86      3.58 o 
  -8   7   1      301.43      279.80      9.11 o 
  -7   7   1       18.50       26.88      5.29 o 
  -6   7   1       10.02        7.22      2.39 o 
  -5   7   1       12.64       10.10      2.17 o 
  -4   7   1      850.87      854.87     10.07 o 
  -3   7   1      591.82      618.24      6.90 o 
  -2   7   1      333.77      278.63      5.61 o 
  -1   7   1     1201.71     1266.91     12.88 o 
   0   7   1      289.06      282.25      5.76 o 
   1   7   1       83.65       88.75      3.71 o 
   2   7   1       21.14       17.68      1.58 o 
   3   7   1       10.81       13.52      2.01 o 
   4   7   1      248.77      248.26      6.12 o 
   5   7   1     1418.59     1534.19     16.54 o 
   6   7   1      589.46      633.07     10.03 o 
   7   7   1      875.73      869.79     15.23 o 
   8   7   1       37.34       29.42      4.11 o 
   9   7   1       19.93       18.52      4.05 o 
  10   7   1       11.33       12.92      3.99 o 
  11   7   1        0.17        0.00      3.34 o 
  12   7   1        3.88        5.57      3.80 o 
  13   7   1        3.48        1.06      5.13 o 
 -13   8   1        1.24       18.01      5.72 o 
 -12   8   1        2.17        5.13      4.20 o 
 -11   8   1       20.02       17.30      5.47 o 
 -10   8   1       12.53       10.34      4.06 o 
  -9   8   1       30.33       40.87      5.09 o 
  -8   8   1       61.53       84.29      6.06 o 
  -7   8   1      229.56      221.31      6.74 o 
  -6   8   1        0.01        0.00      2.18 o 
  -5   8   1      131.95      117.90      4.39 o 
  -4   8   1       85.08       80.45      3.67 o 
  -3   8   1       86.33       87.59      5.70 o 
  -2   8   1      263.67      255.16      5.76 o 
  -1   8   1      396.91      426.05     11.87 o 
   0   8   1     1332.05     1383.94     14.15 o 
   1   8   1      317.55      290.58      8.60 o 
   2   8   1        9.37       14.37      3.58 o 
   3   8   1       12.06       11.45      2.02 o 
   4   8   1        4.34        7.56      1.93 o 
   5   8   1     1398.66     1373.41     15.94 o 
   6   8   1       78.38      101.61      6.17 o 
   7   8   1        0.18        0.00      2.77 o 
   8   8   1       53.21       62.87      5.52 o 
   9   8   1       68.21       56.63      5.63 o 
  10   8   1        3.53        0.00      3.08 o 
  11   8   1        4.35        0.00      3.67 o 
  12   8   1        2.76        5.36      4.25 o 
  13   8   1        0.01        0.00      4.93 o 
 -12   9   1        1.18        0.20      4.19 o 
 -11   9   1       30.22       22.76      5.14 o 
 -10   9   1      222.43      212.20      9.65 o 
  -9   9   1       31.18       32.11      4.98 o 
  -8   9   1        3.12        0.00      2.93 o 
  -7   9   1        0.63        1.84      3.13 o 
  -6   9   1        4.94        8.84      2.25 o 
  -5   9   1       50.12       45.70      3.33 o 
  -4   9   1       21.82       21.61      2.85 o 
  -3   9   1       94.09      116.78      5.80 o 
  -2   9   1        2.40        1.79      2.25 o 
  -1   9   1      229.46      228.22      5.94 o 
   0   9   1        2.00        0.00      1.80 o 
   1   9   1        2.29        0.48      2.29 o 
   2   9   1       12.01       10.61      2.92 o 
   3   9   1        1.00        2.16      1.79 o 
   4   9   1       13.81       14.69      2.41 o 
   5   9   1        1.88        5.03      2.02 o 
   6   9   1      389.83      405.25     13.66 o 
   7   9   1       21.88       17.95      3.97 o 
   8   9   1       27.71       35.56     11.18 o 
   9   9   1      315.31      304.10     17.00 o 
  10   9   1        0.06        0.00      4.27 o 
  11   9   1        0.77        0.00      3.67 o 
  12   9   1       11.79        8.92      4.55 o 
 -11  10   1      114.58       96.55      7.92 o 
 -10  10   1        0.14        1.66      4.59 o 
  -9  10   1       36.45       34.45      7.04 o 
  -8  10   1       79.48       82.95      6.55 o 
  -7  10   1        0.05        2.29      2.83 o 
  -6  10   1       20.76       26.64      3.18 o 
  -5  10   1       28.83       34.81      3.64 o 
  -4  10   1       32.03       36.73      4.26 o 
  -3  10   1        5.11        7.50      3.06 o 
  -2  10   1       42.45       45.75      4.45 o 
  -1  10   1      110.86      115.90      6.49 o 
   0  10   1      217.10      213.11     10.35 o 
   1  10   1        2.61        4.15      2.78 o 
   2  10   1       25.06       22.29      3.65 o 
   3  10   1      112.46      127.08      6.52 o 
   4  10   1      130.28      123.58      4.97 o 
   5  10   1       12.11        8.63      2.37 o 
   6  10   1        8.54       11.39      3.00 o 
   7  10   1       50.61       36.15      4.94 o 
   8  10   1       22.22       19.30      4.60 o 
   9  10   1       32.66       41.07      5.72 o 
  10  10   1       88.06       99.50     11.15 o 
  11  10   1       62.35       69.10      7.23 o 
 -10  11   1        0.09        8.63      4.64 o 
  -9  11   1       23.09       16.52      7.09 o 
  -8  11   1        0.11        0.01      3.45 o 
  -7  11   1       15.17       15.75      3.62 o 
  -6  11   1        0.46        0.00      3.90 o 
  -5  11   1       13.98       10.80      3.65 o 
  -4  11   1      145.55      122.68      7.13 o 
  -3  11   1       17.21       16.87      3.78 o 
  -2  11   1       34.27       48.04      4.83 o 
  -1  11   1      244.21      275.93     15.28 o 
   0  11   1      100.47      127.77      9.00 o 
   1  11   1       58.57       59.37      6.84 o 
   2  11   1        1.95        0.00      2.88 o 
   3  11   1        0.27        2.45      3.02 o 
   4  11   1      126.44      123.98     11.34 o 
   5  11   1        0.83        0.00      2.57 o 
   6  11   1      110.38      112.01      6.14 o 
   7  11   1        2.97        4.11      3.02 o 
   8  11   1        5.91        7.97      3.22 o 
   9  11   1        1.37        0.00      3.95 o 
  10  11   1        7.52        6.56      4.74 o 
  -9  12   1        8.57       10.08      5.26 o 
  -8  12   1        7.52        0.00      5.21 o 
  -7  12   1        8.76        8.16      5.62 o 
  -6  12   1       22.70       22.32      7.26 o 
  -5  12   1       36.77       36.78      7.77 o 
  -4  12   1       52.04       56.21      5.68 o 
  -3  12   1        5.66        5.23      4.57 o 
  -2  12   1       11.01        1.85      8.02 o 
  -1  12   1       22.38       21.46      5.75 o 
   0  12   1       34.58       26.27      6.49 o 
   1  12   1      177.38      167.08     10.71 o 
   2  12   1        2.26        0.00      3.77 o 
   3  12   1       81.29       85.22     14.06 o 
   4  12   1       13.24       10.42      4.50 o 
   5  12   1        1.08        0.00      5.98 o 
   6  12   1       68.35       62.76      6.28 o 
   7  12   1       12.86       16.93      3.96 o 
   8  12   1        7.99        3.71      3.49 o 
   9  12   1       36.70       44.19      5.24 o 
  -7  13   1        1.14        1.11     12.22 o 
  -6  13   1        0.00        0.00      4.67 o 
  -5  13   1        2.73        0.71      4.77 o 
  -4  13   1       24.33       36.69      7.14 o 
  -3  13   1        0.46        4.92      6.24 o 
  -2  13   1        0.00        1.28      4.93 o 
  -1  13   1        0.75        0.00      7.77 o 
   0  13   1        0.96        1.33      5.86 o 
   1  13   1        0.26        0.00      4.39 o 
   2  13   1        0.07        0.00      4.32 o 
   3  13   1        5.44        2.59      5.03 o 
   4  13   1        1.17        9.42      8.15 o 
   5  13   1       10.25        6.12      5.04 o 
   6  13   1       19.09       23.10     11.97 o 
   7  13   1       55.89       55.39      7.83 o 
  -5  14   1       39.49       42.78     11.97 o 
  -4  14   1        1.12        2.29      8.40 o 
  -3  14   1        4.77        4.43      5.14 o 
  -2  14   1       26.12       12.54     11.08 o 
  -1  14   1       80.93       83.14      9.63 o 
   0  14   1      217.28      202.24     13.05 o 
   1  14   1       75.33       79.30      9.44 o 
   2  14   1        1.10        0.25      5.00 o 
   3  14   1       73.69       47.11     12.22 o 
   4  14   1       19.60        4.58      7.38 o 
   5  14   1       24.12       23.43     10.95 o 
 -14   0   2        0.84        4.58      5.86 o 
 -12   0   2       25.20       32.20     14.13 o 
 -10   0   2        0.88        2.51      2.49 o 
  -8   0   2     3480.88     3522.87     28.75 o 
  -6   0   2     3684.07     3877.06     32.81 o 
  -4   0   2      409.75      400.31      5.63 o 
  -2   0   2     1516.22     1619.27     19.54 o 
   2   0   2    18115.45    16940.39    175.18 o 
   4   0   2      518.65      438.99      8.95 o 
   6   0   2     5660.95     5813.22     40.01 o 
   8   0   2        0.01        4.99      1.84 o 
  10   0   2       76.71       84.99      7.00 o 
  12   0   2        7.50        4.46      3.78 o 
  14   0   2        0.72        0.00      5.35 o 
 -16   1   2       64.06       66.71     11.71 o 
 -15   1   2      154.60      111.78     12.73 o 
 -14   1   2      118.08      113.73      6.84 o 
 -13   1   2       40.20       47.19      5.84 o 
 -12   1   2       40.76       34.36      3.45 o 
 -11   1   2      139.57      140.13      4.84 o 
 -10   1   2       68.58       88.01      3.47 o 
  -9   1   2      137.15      152.97      3.80 o 
  -8   1   2      825.44      801.97      9.58 o 
  -7   1   2        2.62        3.32      1.02 o 
  -6   1   2     2297.12     2254.56     13.60 o 
  -5   1   2      380.00      392.47      4.33 o 
  -4   1   2      365.80      365.21      3.78 o 
  -3   1   2      300.98      275.64      2.96 o 
  -2   1   2     1993.66     1984.44     12.63 o 
  -1   1   2     1277.61     1308.64      9.99 o 
   0   1   2     3980.25     4096.43     32.11 o 
   1   1   2      703.97      693.22      6.74 o 
   2   1   2     1955.90     1508.10     10.46 o 
   3   1   2       36.94       42.15      2.02 o 
   4   1   2      116.29      115.11      2.17 o 
   5   1   2      898.90      959.81      7.19 o 
   6   1   2       76.84       99.72      2.61 o 
   7   1   2      266.57      261.14      4.07 o 
   8   1   2      420.87      450.30      6.60 o 
   9   1   2     1099.11     1158.34     14.21 o 
  10   1   2       71.63       90.73      4.57 o 
  11   1   2       22.26       27.50      4.08 o 
  12   1   2      194.51      178.70      7.54 o 
  13   1   2      257.58      234.10      8.86 o 
  14   1   2        2.84        0.00      3.82 o 
  15   1   2       41.03       46.02      8.28 o 
 -16   2   2      345.54      313.96     20.62 o 
 -15   2   2        3.07        1.50      4.59 o 
 -14   2   2      117.55      114.19      8.91 o 
 -13   2   2       31.14       43.67      6.12 o 
 -12   2   2      204.12      201.00      6.83 o 
 -11   2   2     1450.52     1461.96     14.47 o 
 -10   2   2     6001.72     6101.07     36.32 o 
  -9   2   2       43.55       34.46      2.19 o 
  -8   2   2      157.06      197.11      3.91 o 
  -7   2   2        2.90        0.98      0.93 o 
  -6   2   2     7145.23     7555.61     35.44 o 
  -5   2   2       55.93       52.76      1.78 o 
  -4   2   2      153.79      154.73      2.50 o 
  -3   2   2        2.69        6.00      1.01 o 
  -2   2   2       20.13       14.27      1.17 o 
  -1   2   2     5083.06     5162.52     25.41 o 
   0   2   2      537.75      492.10      4.46 o 
   1   2   2     6542.77     6531.51     35.26 o 
   2   2   2      142.34      129.20      4.06 o 
   3   2   2     1384.13     1384.20     13.11 o 
   4   2   2      246.31      223.95      3.04 o 
   5   2   2        3.52        1.22      0.83 o 
   6   2   2     5718.61     6123.16     37.71 o 
   7   2   2      156.83      193.94      3.51 o 
   8   2   2     1613.06     1672.90     15.28 o 
   9   2   2     1457.66     1445.54     15.15 o 
  10   2   2     3761.77     3564.62     42.27 o 
  11   2   2      120.22      120.61      6.66 o 
  12   2   2       65.98       74.46      5.58 o 
  13   2   2       10.13        6.33      3.51 o 
  14   2   2      112.65      110.50      9.66 o 
  15   2   2        3.91        7.38      7.89 o 
 -15   3   2        9.29       17.04      5.57 o 
 -14   3   2        7.25        0.00      4.23 o 
 -13   3   2       38.79       37.68      6.12 o 
 -12   3   2       22.63       27.57      4.16 o 
 -11   3   2      513.29      548.64     12.34 o 
 -10   3   2      168.50      208.16      6.37 o 
  -9   3   2      243.27      234.65      4.60 o 
  -8   3   2       33.40       15.00      1.50 o 
  -7   3   2      338.31      277.75      4.34 o 
  -6   3   2     3478.25     3619.11     27.37 o 
  -5   3   2     2583.92     2774.92     19.27 o 
  -4   3   2        1.27        2.83      1.11 o 
  -3   3   2    11318.41    10518.02     58.66 o 
  -2   3   2    26179.50    26858.93    120.60 o 
  -1   3   2   262871.97   251246.63   1377.32 o 
   0   3   2    33068.63    33890.30    143.21 o 
   1   3   2    14710.09    15573.01    112.90 o 
   2   3   2       85.10       83.89      2.42 o 
   3   3   2     1534.69     1568.94     14.52 o 
   4   3   2     2370.45     2571.49     17.79 o 
   5   3   2     2351.58     2357.28     15.86 o 
   6   3   2        1.41        1.53      1.22 o 
   7   3   2        0.15        0.62      1.22 o 
   8   3   2      263.13      258.71      5.14 o 
   9   3   2      492.69      502.50      9.06 o 
  10   3   2       51.51       54.77      5.26 o 
  11   3   2       37.74       35.67      4.64 o 
  12   3   2        6.84        3.21      3.14 o 
  13   3   2        0.10        0.19      3.29 o 
  14   3   2        1.37        0.00      4.49 o 
  15   3   2       17.70       22.79      6.56 o 
 -15   4   2        6.14        8.43      7.26 o 
 -14   4   2       68.97       46.55      6.93 o 
 -13   4   2        9.14        1.58      7.00 o 
 -12   4   2      295.73      307.85     14.29 o 
 -11   4   2     2212.74     2158.77     29.46 o 
 -10   4   2      155.07      138.40      6.75 o 
  -9   4   2        3.04        1.92      1.64 o 
  -8   4   2      213.27      208.53      4.77 o 
  -7   4   2      210.99      195.13      4.39 o 
  -6   4   2     1541.17     1500.86     12.37 o 
  -5   4   2      136.91      178.20      4.52 o 
  -4   4   2      992.03      923.96      9.94 o 
  -3   4   2        0.08        2.26      0.93 o 
  -2   4   2     8506.25     8923.18     43.79 o 
  -1   4   2     1675.78     1426.17     11.58 o 
   0   4   2    13486.22    13243.46     57.03 o 
   1   4   2      387.62      437.19      4.77 o 
   2   4   2      274.72      269.43      4.66 o 
   3   4   2      826.01      778.74      8.47 o 
   4   4   2     1293.94     1249.23     11.60 o 
   5   4   2     1469.84     1462.86     13.01 o 
   6   4   2     1333.44     1391.90     18.26 o 
   7   4   2      125.51      116.51      5.62 o 
   8   4   2      520.95      524.85     10.62 o 
   9   4   2      199.23      170.53      5.91 o 
  10   4   2        0.45        0.00      2.13 o 
  11   4   2      593.64      563.10     12.77 o 
  12   4   2       18.02       17.41      5.22 o 
  13   4   2       24.77        7.92      8.91 o 
  14   4   2       51.58       47.77     11.84 o 
  15   4   2       68.68       94.99     26.10 o 
 -15   5   2       53.98       50.83      8.01 o 
 -14   5   2        3.15        0.95      4.75 o 
 -13   5   2        3.11        2.12      3.63 o 
 -12   5   2      482.85      449.61     12.30 o 
 -11   5   2        4.96        0.00      3.58 o 
 -10   5   2      569.12      641.47     20.57 o 
  -9   5   2       83.17       92.71      5.78 o 
  -8   5   2      325.14      317.96      7.12 o 
  -7   5   2      804.44      837.59      9.43 o 
  -6   5   2        1.34        4.24      1.75 o 
  -5   5   2      382.75      427.82      7.28 o 
  -4   5   2       33.43       30.93      1.88 o 
  -3   5   2       95.90       99.34      2.93 o 
  -2   5   2      898.67      790.08      7.63 o 
  -1   5   2       29.92       41.69      2.29 o 
   0   5   2      225.19      211.06      3.76 o 
   1   5   2       84.52       81.78      2.87 o 
   2   5   2       66.99       73.62      3.19 o 
   3   5   2      722.32      692.53     10.62 o 
   4   5   2       44.21       45.50      2.65 o 
   5   5   2      594.45      586.33      8.92 o 
   6   5   2      435.48      462.27      7.36 o 
   7   5   2     1284.82     1411.68     18.23 o 
   8   5   2      527.87      524.66     11.26 o 
   9   5   2      322.54      360.21      8.35 o 
  10   5   2      333.55      324.56      8.28 o 
  11   5   2      100.85      110.55      6.70 o 
  12   5   2        2.28        3.61      4.57 o 
  13   5   2       68.43       54.32      9.68 o 
  14   5   2        8.82        7.46      5.44 o 
 -14   6   2        0.00        4.88      5.18 o 
 -13   6   2        1.05        3.50      3.93 o 
 -12   6   2       31.71       37.49      5.36 o 
 -11   6   2      183.66      181.45     11.19 o 
 -10   6   2      292.88      325.40     10.23 o 
  -9   6   2       74.07       77.21      5.68 o 
  -8   6   2       85.72       80.47      4.18 o 
  -7   6   2      720.42      687.30     11.80 o 
  -6   6   2      531.19      501.66      8.63 o 
  -5   6   2      228.22      263.53      7.98 o 
  -4   6   2       59.32       67.75      2.75 o 
  -3   6   2       63.92       38.72      2.00 o 
  -2   6   2     2793.37     3054.65     22.93 o 
  -1   6   2       16.46       18.34      1.97 o 
   0   6   2     1488.55     1455.22     15.07 o 
   1   6   2      494.43      469.60      5.48 o 
   2   6   2       37.28       41.59      3.12 o 
   3   6   2     1111.25     1066.07     11.87 o 
   4   6   2       12.54       24.83      3.09 o 
   5   6   2     1531.03     1645.36     15.90 o 
   6   6   2     1071.17     1064.09     12.47 o 
   7   6   2      938.25      949.16     15.34 o 
   8   6   2       58.12       76.54      5.33 o 
   9   6   2      122.40      111.92     10.65 o 
  10   6   2       47.34       39.30      4.82 o 
  11   6   2       14.35       15.78      4.08 o 
  12   6   2       10.58        2.28     13.11 o 
  13   6   2        0.00        0.00      4.67 o 
  14   6   2        4.71        3.85      5.57 o 
 -14   7   2       39.78       34.46      5.80 o 
 -13   7   2        0.37        0.00      3.80 o 
 -12   7   2      183.68      176.58      9.25 o 
 -11   7   2      175.91      194.39      9.81 o 
 -10   7   2      137.26      145.63      7.77 o 
  -9   7   2        1.87        0.00      2.97 o 
  -8   7   2       24.74       24.83      3.09 o 
  -7   7   2      222.49      233.23      6.50 o 
  -6   7   2        0.93        1.76      1.83 o 
  -5   7   2      121.74      136.03      5.00 o 
  -4   7   2      905.81      932.94     10.48 o 
  -3   7   2      223.16      213.14      4.56 o 
  -2   7   2       14.28       13.50      2.03 o 
  -1   7   2     8113.71     8579.38     91.73 o 
   0   7   2      509.85      488.70      7.56 o 
   1   7   2       31.72       36.36      2.04 o 
   2   7   2      240.67      231.46      5.02 o 
   3   7   2       37.72       43.10      2.99 o 
   4   7   2      416.52      420.21      7.87 o 
   5   7   2       77.46       74.34      4.34 o 
   6   7   2       33.38       48.99      4.41 o 
   7   7   2       92.31       78.60      9.68 o 
   8   7   2       20.66       19.73      3.87 o 
   9   7   2      142.86      146.74     12.10 o 
  10   7   2        0.07        0.34      3.74 o 
  11   7   2       20.66       15.66      4.47 o 
  12   7   2       15.45       20.08      5.17 o 
  13   7   2       15.32       22.53      6.30 o 
 -13   8   2       87.02       97.03      7.88 o 
 -12   8   2       48.66       66.08      6.76 o 
 -11   8   2      134.44      133.17      9.84 o 
 -10   8   2      319.00      359.08     11.46 o 
  -9   8   2        6.07        5.08      3.43 o 
  -8   8   2        8.53        5.69      3.23 o 
  -7   8   2       69.75       74.70      4.51 o 
  -6   8   2        0.17        1.08      1.92 o 
  -5   8   2        1.24        0.00      1.62 o 
  -4   8   2        2.20        3.13      1.80 o 
  -3   8   2        1.11        3.90      2.15 o 
  -2   8   2        0.22        0.28      5.59 o 
  -1   8   2        4.39        1.41      1.83 o 
   0   8   2        2.22        2.13      1.83 o 
   1   8   2        1.68        0.00      1.86 o 
   2   8   2      122.00      118.26      4.29 o 
   3   8   2        2.23        0.00      1.55 o 
   4   8   2      172.59      164.89      5.54 o 
   5   8   2      305.07      345.40      7.79 o 
   6   8   2      600.70      664.38     13.60 o 
   7   8   2      193.94      203.59      8.28 o 
   8   8   2      261.93      290.42      9.89 o 
   9   8   2       27.65       35.84      5.04 o 
  10   8   2      155.25      135.44      8.04 o 
  11   8   2      150.70      144.33      8.41 o 
  12   8   2        4.67        6.53      4.11 o 
  13   8   2        2.84        0.00      5.73 o 
 -12   9   2        0.12        0.00      3.77 o 
 -11   9   2       66.63       82.16      7.20 o 
 -10   9   2       18.65       20.14      4.85 o 
  -9   9   2        0.07        0.00      3.45 o 
  -8   9   2       32.33       16.93      4.02 o 
  -7   9   2      275.07      267.66      7.69 o 
  -6   9   2      106.70      107.34      4.65 o 
  -5   9   2        0.10        0.00      1.83 o 
  -4   9   2        0.54        6.68      2.32 o 
  -3   9   2      569.77      583.74     16.71 o 
  -2   9   2      326.17      276.11      9.63 o 
  -1   9   2      539.50      549.01      9.13 o 
   0   9   2       11.53       14.17      2.92 o 
   1   9   2       73.55       68.78      5.10 o 
   2   9   2      364.53      354.27      7.87 o 
   3   9   2       88.93       88.58      3.98 o 
   4   9   2        1.55        0.00      1.70 o 
   5   9   2       80.73       74.85      5.42 o 
   6   9   2       37.60       53.37      5.18 o 
   7   9   2       71.35       94.80      9.32 o 
   8   9   2       17.95       18.47      4.45 o 
   9   9   2        2.45        3.75      3.82 o 
  10   9   2       25.19       17.56      7.20 o 
  11   9   2        1.58        1.63      4.08 o 
  12   9   2        3.40        3.27      4.87 o 
 -12  10   2        0.04        0.76      4.33 o 
 -11  10   2       15.11       17.03      5.23 o 
 -10  10   2        1.35        2.00      4.04 o 
  -9  10   2       10.20       15.72      4.55 o 
  -8  10   2       43.04       56.98      9.58 o 
  -7  10   2       67.92       71.07      5.07 o 
  -6  10   2       13.72        8.11      2.60 o 
  -5  10   2       32.93       31.35      3.79 o 
  -4  10   2      173.11      175.81      7.53 o 
  -3  10   2       81.80       74.58     12.55 o 
  -2  10   2       23.27       29.05      4.62 o 
  -1  10   2      788.40      787.34     24.70 o 
   0  10   2      495.84      489.84     11.16 o 
   1  10   2       14.72       11.48      3.17 o 
   2  10   2        7.31        7.03      3.04 o 
   3  10   2       41.92       40.87      4.04 o 
   4  10   2       51.41       36.50      3.19 o 
   5  10   2        1.87        1.74      2.53 o 
   6  10   2      147.15      145.50     11.57 o 
   7  10   2       49.90       59.62      5.88 o 
   8  10   2       20.28       17.32      4.50 o 
   9  10   2       39.02       52.78      6.19 o 
  10  10   2        7.70        8.34      4.48 o 
  11  10   2       31.63       36.24      6.62 o 
 -10  11   2        7.15        5.39      4.39 o 
  -9  11   2        7.39       20.64      5.34 o 
  -8  11   2      129.46      149.00     10.58 o 
  -7  11   2       41.20       37.51      9.14 o 
  -6  11   2       16.20       10.46      3.12 o 
  -5  11   2       31.58       29.39      4.43 o 
  -4  11   2       14.54       14.60      6.70 o 
  -3  11   2        0.34        0.00      2.56 o 
  -2  11   2       15.61       10.48      5.73 o 
  -1  11   2       22.51       15.66      5.21 o 
   0  11   2        8.90       17.18      5.13 o 
   1  11   2       22.90       24.93      4.08 o 
   2  11   2        1.15        3.90      2.74 o 
   3  11   2       10.99        8.58      3.47 o 
   4  11   2       21.74       14.20      3.30 o 
   5  11   2        1.51        2.58      2.59 o 
   6  11   2       35.62       34.41      4.32 o 
   7  11   2       40.89       33.04      4.42 o 
   8  11   2       92.16       86.47      6.08 o 
   9  11   2       50.71       73.11      7.18 o 
  10  11   2       56.35       59.92      8.36 o 
  -9  12   2       36.61       24.08      7.13 o 
  -8  12   2       20.98       19.95      8.02 o 
  -7  12   2       22.52       26.64      6.45 o 
  -6  12   2       43.38       50.62      7.39 o 
  -5  12   2       12.16       15.40      4.15 o 
  -4  12   2       12.09       12.57      4.24 o 
  -3  12   2       19.95       26.13      5.85 o 
  -2  12   2       28.74       29.00      6.21 o 
  -1  12   2       58.59       57.11      7.46 o 
   0  12   2       18.62       11.44      4.93 o 
   1  12   2      132.55      122.79      9.44 o 
   2  12   2        0.72        5.13      5.98 o 
   3  12   2        2.24        8.64      3.70 o 
   4  12   2       85.78       83.38      8.26 o 
   5  12   2       14.84       17.15      4.58 o 
   6  12   2       15.01       10.00      4.23 o 
   7  12   2       23.51       15.99      4.16 o 
   8  12   2       12.47       16.25      4.10 o 
   9  12   2        0.83        5.98      3.63 o 
  -7  13   2       26.73       18.41      6.05 o 
  -6  13   2       12.64       10.72      5.37 o 
  -5  13   2        3.49        6.12      5.44 o 
  -4  13   2       20.47       10.71      5.50 o 
  -3  13   2       15.92       20.12      5.76 o 
  -2  13   2       80.06       59.32      7.92 o 
  -1  13   2       49.48       56.33      8.15 o 
   0  13   2       10.10       11.28      9.29 o 
   1  13   2      121.61      134.26     10.50 o 
   2  13   2        1.02        2.80      4.97 o 
   3  13   2       40.67       13.75      8.40 o 
   4  13   2       10.21       11.99      9.04 o 
   5  13   2       14.60       11.58      5.98 o 
   6  13   2        0.01        4.85     10.44 o 
   7  13   2        3.69        4.26      4.30 o 
  -5  14   2        2.99        1.02      8.15 o 
  -4  14   2        5.34       11.20      6.01 o 
  -3  14   2        0.00        0.00      4.53 o 
  -2  14   2       10.02       11.33      5.94 o 
  -1  14   2       14.96        7.21      5.93 o 
   0  14   2        7.80        0.00      5.65 o 
   1  14   2        0.07        5.76      5.67 o 
   2  14   2        4.09        7.09      5.75 o 
   3  14   2        4.30        4.33      7.89 o 
   4  14   2       16.92       35.39     11.71 o 
 -15   0   3       96.71      136.23     13.24 o 
 -13   0   3       13.34        6.79      4.58 o 
 -11   0   3     1882.81     1775.96     20.67 o 
  -9   0   3     1914.80     1962.73     20.23 o 
  -7   0   3     3822.09     4394.67     33.07 o 
  -5   0   3     1616.62     1624.71     14.70 o 
  -3   0   3       80.36      100.81      2.89 o 
  -1   0   3        5.70        0.00      2.29 o 
   1   0   3      300.24      286.46      7.38 o 
   3   0   3     7542.69     7139.11     53.86 o 
   5   0   3     1329.68     1548.68     14.26 o 
   7   0   3     6910.87     6173.76     43.26 o 
   9   0   3     4496.63     4024.82     52.07 o 
  11   0   3     8317.48     8318.68    218.85 o 
  13   0   3      440.12      491.69     22.15 o 
  15   0   3       11.69        5.86      7.38 o 
 -16   1   3       17.06       14.77      8.40 o 
 -15   1   3        8.49       11.10      4.82 o 
 -14   1   3        8.81        9.98      4.39 o 
 -13   1   3       27.82       13.40      4.28 o 
 -12   1   3       47.37       66.04      3.77 o 
 -11   1   3     1033.36      967.32     10.43 o 
 -10   1   3        0.73        0.00      1.48 o 
  -9   1   3       26.02       27.53      2.04 o 
  -8   1   3     1537.48     1594.95     11.98 o 
  -7   1   3      470.50      572.70      6.26 o 
  -6   1   3      282.10      408.63      4.90 o 
  -5   1   3     4996.41     5162.10     30.03 o 
  -4   1   3     2300.77     2239.82     12.45 o 
  -3   1   3     3198.17     3360.12     16.52 o 
  -2   1   3      953.98      994.40      9.11 o 
  -1   1   3      528.18      469.94      5.51 o 
   0   1   3     1096.57     1015.19      8.59 o 
   1   1   3    11802.98    11253.74     82.25 o 
   2   1   3     2526.86     2775.07     17.43 o 
   3   1   3     7617.00     7519.88     41.55 o 
   4   1   3      577.71      600.06      6.69 o 
   5   1   3     2167.93     2476.01     15.04 o 
   6   1   3     1705.52     1864.22     11.95 o 
   7   1   3     1384.06     1371.45     10.23 o 
   8   1   3      226.07      196.85      4.50 o 
   9   1   3     2159.30     2157.37     25.63 o 
  10   1   3        6.79        6.24      2.46 o 
  11   1   3       59.26       78.84      5.90 o 
  12   1   3       44.96       50.14      8.22 o 
  13   1   3       11.51       13.48      3.82 o 
  14   1   3        9.06       13.24      5.04 o 
  15   1   3       65.11       76.19      8.28 o 
 -16   2   3       10.80        0.55      5.50 o 
 -15   2   3       19.65       23.55      5.98 o 
 -14   2   3       42.75       46.18      6.47 o 
 -13   2   3       33.91       34.41      6.11 o 
 -12   2   3        0.66        0.00      2.50 o 
 -11   2   3     1031.00     1058.16     12.12 o 
 -10   2   3      126.46      115.27      4.78 o 
  -9   2   3      591.80      569.42      7.04 o 
  -8   2   3        0.55        1.89      1.08 o 
  -7   2   3     2250.07     2267.17     14.49 o 
  -6   2   3      865.32      857.68      7.42 o 
  -5   2   3     6541.77     6867.72     32.13 o 
  -4   2   3      710.82      739.40      6.49 o 
  -3   2   3      851.11      850.14      8.05 o 
  -2   2   3        1.55        3.69      1.26 o 
  -1   2   3    50458.79    50847.75    453.46 o 
   0   2   3       10.98       35.59      2.62 o 
   1   2   3     3804.60     3519.96     20.90 o 
   2   2   3    11402.07    10950.72     87.40 o 
   3   2   3     1585.55     1596.84     12.06 o 
   4   2   3      254.23      292.49      5.16 o 
   5   2   3     8973.93     9385.90     62.22 o 
   6   2   3      539.38      533.02      5.60 o 
   7   2   3      249.76      259.06      4.88 o 
   8   2   3      105.68      102.00      3.53 o 
   9   2   3      103.74      116.98      4.95 o 
  10   2   3      154.28      151.61      6.90 o 
  11   2   3        2.53        5.10      3.62 o 
  12   2   3       80.36       73.71      5.78 o 
  13   2   3       34.38       31.57      4.59 o 
  14   2   3        6.10        7.77      4.23 o 
  15   2   3       34.30       54.24     11.46 o 
 -16   3   3      183.24      231.88     12.78 o 
 -15   3   3       22.92       26.14     12.35 o 
 -14   3   3       10.27       16.42      5.22 o 
 -13   3   3        7.20        9.68      3.52 o 
 -12   3   3      366.99      370.09     10.43 o 
 -11   3   3     1206.54     1212.30     18.28 o 
 -10   3   3      581.19      593.36      7.66 o 
  -9   3   3      138.90      150.98      3.80 o 
  -8   3   3        0.04        1.93      1.06 o 
  -7   3   3      231.33      282.22      4.43 o 
  -6   3   3     2362.93     2354.22     16.11 o 
  -5   3   3       93.54      108.58      2.73 o 
  -4   3   3      457.65      493.63      5.61 o 
  -3   3   3      314.83      324.92      5.88 o 
  -2   3   3     3065.11     2912.15     19.70 o 
  -1   3   3     1009.88      937.33     12.97 o 
   0   3   3     1420.05     1464.93      9.01 o 
   1   3   3      562.40      657.41      5.64 o 
   2   3   3     3101.26     2923.51     23.52 o 
   3   3   3     1284.31     1177.21     10.04 o 
   4   3   3       79.81       87.67      5.70 o 
   5   3   3     1276.12     1370.48      9.81 o 
   6   3   3     1491.37     1526.14     13.38 o 
   7   3   3      582.93      633.22      8.33 o 
   8   3   3       83.15       56.94      3.48 o 
   9   3   3        1.70        0.00      2.09 o 
  10   3   3      933.10      837.49     15.18 o 
  11   3   3      591.67      575.67     12.93 o 
  12   3   3      155.56      163.61      7.83 o 
  13   3   3       24.04       26.35      4.64 o 
  14   3   3      130.32      150.81     10.52 o 
  15   3   3       50.89       60.00     11.97 o 
 -15   4   3        6.09        0.71      4.75 o 
 -14   4   3       35.84       37.49      6.48 o 
 -13   4   3        0.21        2.34      3.48 o 
 -12   4   3       99.14       97.06      6.55 o 
 -11   4   3     1504.75     1410.18     23.06 o 
 -10   4   3       89.93       76.11      5.38 o 
  -9   4   3      104.03       86.50      4.48 o 
  -8   4   3        0.48        0.00      1.36 o 
  -7   4   3        6.05        2.23      1.19 o 
  -6   4   3     2754.24     2842.51     19.21 o 
  -5   4   3     2416.22     2383.97     25.30 o 
  -4   4   3     2295.68     2147.38     17.14 o 
  -3   4   3        0.09        0.17      1.08 o 
  -2   4   3     3212.42     3093.17     18.33 o 
  -1   4   3     8440.42     8315.05     40.87 o 
   0   4   3     5745.09     6047.29     28.55 o 
   1   4   3     1071.22     1054.83     10.47 o 
   2   4   3     1656.52     1623.75     19.26 o 
   3   4   3       19.37       18.95      2.24 o 
   4   4   3     2466.05     2385.84     17.74 o 
   5   4   3      637.95      704.31      8.20 o 
   6   4   3      491.02      540.22     16.42 o 
   7   4   3      948.39      862.92     13.37 o 
   8   4   3      150.72      152.10      6.21 o 
   9   4   3      689.43      665.78     11.10 o 
  10   4   3      283.02      286.24      7.76 o 
  11   4   3      476.16      442.96     11.64 o 
  12   4   3       28.33       30.49      4.47 o 
  13   4   3      160.45      159.29     10.34 o 
  14   4   3       49.81       17.37      6.03 o 
 -15   5   3        0.14        0.00      5.22 o 
 -14   5   3        1.98        0.00      5.60 o 
 -13   5   3        0.02        3.01      3.71 o 
 -12   5   3        6.71       13.92      4.29 o 
 -11   5   3      138.41      165.08      8.07 o 
 -10   5   3       19.34       12.77      3.77 o 
  -9   5   3      100.64      117.86      5.08 o 
  -8   5   3       85.85      103.41      6.43 o 
  -7   5   3      158.20      165.82      5.12 o 
  -6   5   3      171.17      145.33      3.61 o 
  -5   5   3      254.09      187.66      5.48 o 
  -4   5   3       66.45       55.74      2.44 o 
  -3   5   3      463.71      527.69      6.28 o 
  -2   5   3      660.81      636.01      7.88 o 
  -1   5   3     1173.48     1214.38     11.37 o 
   0   5   3     3287.98     3119.48     17.35 o 
   1   5   3      263.80      198.68      3.30 o 
   2   5   3      678.49      655.85      6.40 o 
   3   5   3       42.50       41.12      2.43 o 
   4   5   3     2902.80     2739.79     20.67 o 
   5   5   3     1417.91     1506.95     14.08 o 
   6   5   3       73.93      113.17      7.71 o 
   7   5   3       22.91       23.89      3.23 o 
   8   5   3       70.96       67.02      4.89 o 
   9   5   3       72.84       83.57      5.62 o 
  10   5   3        8.11        7.53      2.84 o 
  11   5   3       15.25       14.33      5.31 o 
  12   5   3        0.76        3.23      4.67 o 
  13   5   3        0.01        0.00      4.46 o 
  14   5   3        2.93        3.48      5.31 o 
 -14   6   3       31.48       44.22      5.93 o 
 -13   6   3       43.89       33.02      5.29 o 
 -12   6   3      222.00      220.40      9.69 o 
 -11   6   3     1753.88     1703.90     24.25 o 
 -10   6   3        2.70        0.00      3.11 o 
  -9   6   3       58.98       55.09      4.99 o 
  -8   6   3       88.94       73.99      4.11 o 
  -7   6   3      467.87      455.54      8.54 o 
  -6   6   3       21.28       18.17      2.40 o 
  -5   6   3      102.72      104.18      3.54 o 
  -4   6   3      870.82      904.17      8.54 o 
  -3   6   3       42.60       58.39      2.61 o 
  -2   6   3     1029.40     1029.92     11.06 o 
  -1   6   3      647.23      626.87      8.36 o 
   0   6   3      222.33      237.77      4.37 o 
   1   6   3        8.72       12.37      3.13 o 
   2   6   3        0.29        0.00      1.11 o 
   3   6   3      280.42      267.68      5.77 o 
   4   6   3      120.16      113.60      4.58 o 
   5   6   3     1307.16     1431.04     14.96 o 
   6   6   3       40.98       48.65      4.21 o 
   7   6   3      340.27      280.55      8.52 o 
   8   6   3      239.54      255.28     13.72 o 
   9   6   3       12.55       12.52      3.64 o 
  10   6   3       39.52       37.85      4.82 o 
  11   6   3      198.47      192.16      8.77 o 
  12   6   3       21.58       19.72      5.75 o 
  13   6   3       89.89      102.54      9.54 o 
  14   6   3        0.87        5.16      5.47 o 
 -14   7   3        6.60        4.93      4.37 o 
 -13   7   3      120.80      131.06      8.38 o 
 -12   7   3      468.26      458.50     15.50 o 
 -11   7   3       65.92       59.25      7.00 o 
 -10   7   3      143.08      117.53      7.29 o 
  -9   7   3       11.52        2.89      3.24 o 
  -8   7   3       38.59       69.33      4.34 o 
  -7   7   3       29.33       40.09      3.42 o 
  -6   7   3      448.87      434.63      8.54 o 
  -5   7   3        5.52        5.58      1.96 o 
  -4   7   3       71.83       62.26      4.45 o 
  -3   7   3      420.94      469.04      7.67 o 
  -2   7   3      575.89      535.00      8.22 o 
  -1   7   3     4315.11     4360.33     42.43 o 
   0   7   3        6.82        5.38      2.52 o 
   1   7   3        0.06        0.62      1.07 o 
   2   7   3      201.51      213.79      4.93 o 
   3   7   3        0.34        1.23      1.66 o 
   4   7   3      420.38      428.63      7.94 o 
   5   7   3       55.06       61.35      3.60 o 
   6   7   3      469.06      472.13     10.96 o 
   7   7   3       12.34        9.53      3.17 o 
   8   7   3      196.62      212.26      8.37 o 
   9   7   3        7.63       12.82      3.78 o 
  10   7   3       72.92       68.65      6.02 o 
  11   7   3       35.00       26.44      4.85 o 
  12   7   3       36.98       33.23      6.93 o 
  13   7   3        1.32        0.00      4.39 o 
 -13   8   3       12.25       20.00      6.10 o 
 -12   8   3        0.67       15.36      4.86 o 
 -11   8   3        2.16        5.77      6.38 o 
 -10   8   3       28.89       34.60      5.15 o 
  -9   8   3      110.02      123.82      7.23 o 
  -8   8   3       84.84       82.61      4.84 o 
  -7   8   3       74.84       78.88      4.65 o 
  -6   8   3       92.86       99.47      5.81 o 
  -5   8   3        0.29        0.00      1.69 o 
  -4   8   3       12.75        8.80      2.12 o 
  -3   8   3       59.50       71.38      4.56 o 
  -2   8   3       96.42      104.20      4.28 o 
  -1   8   3     2652.92     2583.53     21.41 o 
   0   8   3      117.18      102.44      4.89 o 
   1   8   3      156.53      159.66      5.40 o 
   2   8   3       50.83       46.86      3.82 o 
   3   8   3      390.97      367.98      6.92 o 
   4   8   3        3.43        4.07      2.11 o 
   5   8   3        5.06        9.68      3.13 o 
   6   8   3       82.89       93.21      5.97 o 
   7   8   3        6.57        4.12      3.18 o 
   8   8   3       11.07        9.49      3.71 o 
   9   8   3       14.22        6.87      3.68 o 
  10   8   3        0.56        0.32      5.75 o 
  11   8   3        0.67        0.00      3.73 o 
  12   8   3        0.72        0.00      4.75 o 
 -13   9   3       68.43       73.09     12.54 o 
 -12   9   3        7.01        7.70      4.48 o 
 -11   9   3        4.53        4.00      4.19 o 
 -10   9   3        1.62        0.00      3.61 o 
  -9   9   3        9.82        7.99      3.65 o 
  -8   9   3       66.07       86.78      6.37 o 
  -7   9   3      109.27      117.91      4.92 o 
  -6   9   3       72.14       81.40      4.57 o 
  -5   9   3        2.76        1.48      2.07 o 
  -4   9   3      242.18      240.32     10.91 o 
  -3   9   3      260.49      230.98      8.21 o 
  -2   9   3       86.52       90.75      5.21 o 
  -1   9   3       23.58       20.94      2.70 o 
   0   9   3       66.88       71.48      4.87 o 
   1   9   3       40.07       49.21      4.33 o 
   2   9   3       94.63       99.15      4.16 o 
   3   9   3       14.45       14.02      2.32 o 
   4   9   3       71.41       70.67      3.87 o 
   5   9   3      119.05      122.56      6.66 o 
   6   9   3      278.50      261.81      9.20 o 
   7   9   3        0.64        0.38      3.25 o 
   8   9   3      359.05      369.09     11.51 o 
   9   9   3       11.50        0.00      4.09 o 
  10   9   3       28.57       34.66      5.89 o 
  11   9   3       46.69       55.27      8.71 o 
  12   9   3        0.05        0.00      8.15 o 
 -12  10   3       13.22       16.16      5.47 o 
 -11  10   3      169.10      179.26      9.83 o 
 -10  10   3        9.12        2.56      4.68 o 
  -9  10   3       19.94       13.60      4.95 o 
  -8  10   3        9.63        3.57      3.62 o 
  -7  10   3       63.24       92.63      6.23 o 
  -6  10   3      124.26      142.14     10.18 o 
  -5  10   3       19.37       15.41      5.07 o 
  -4  10   3        1.51        4.71      2.92 o 
  -3  10   3       14.75       19.34      3.67 o 
  -2  10   3       33.22       28.95      4.00 o 
  -1  10   3      160.50      172.96      9.70 o 
   0  10   3       61.18       59.34      4.90 o 
   1  10   3       37.13       42.91      4.50 o 
   2  10   3       19.41       24.67      3.85 o 
   3  10   3        0.50        2.05      1.99 o 
   4  10   3      317.12      321.27      7.39 o 
   5  10   3       57.96       63.13      4.85 o 
   6  10   3      208.24      204.17      7.39 o 
   7  10   3       55.30       65.72      6.05 o 
   8  10   3        2.71        6.20      4.04 o 
   9  10   3        0.47        0.00      4.20 o 
  10  10   3        0.02        0.00      3.98 o 
  11  10   3       94.38       93.34     12.76 o 
 -11  11   3        9.74        4.21      4.82 o 
 -10  11   3        1.94        4.69      4.49 o 
  -9  11   3        5.70        1.24      5.18 o 
  -8  11   3       29.15       25.74      6.34 o 
  -7  11   3        0.91        7.40      4.67 o 
  -6  11   3       53.38       51.26      7.04 o 
  -5  11   3       16.17       19.95      4.11 o 
  -4  11   3       38.14       48.89      5.02 o 
  -3  11   3      135.69      134.50      6.96 o 
  -2  11   3        1.49        0.00      3.87 o 
  -1  11   3      821.75      817.22     20.42 o 
   0  11   3        0.44        1.25      3.77 o 
   1  11   3      142.10      167.15     11.43 o 
   2  11   3       91.59      109.99      9.18 o 
   3  11   3        0.00        2.46      3.10 o 
   4  11   3      296.29      308.33      8.65 o 
   5  11   3       11.22       16.23      3.77 o 
   6  11   3       39.00       35.80      4.40 o 
   7  11   3       13.20       13.42      3.76 o 
   8  11   3        7.75        3.29      3.84 o 
   9  11   3        0.08        0.00      3.62 o 
  10  11   3        0.21        0.01      4.54 o 
  -9  12   3        2.81        0.00      7.00 o 
  -8  12   3        0.88        0.00     11.71 o 
  -7  12   3       57.48       50.53      7.69 o 
  -6  12   3        8.36       11.80      3.80 o 
  -5  12   3        0.70        1.85      3.64 o 
  -4  12   3       17.06       24.82      6.75 o 
  -3  12   3        7.06       11.82      7.64 o 
  -2  12   3       53.44       56.18      7.47 o 
  -1  12   3      115.87      110.10      9.18 o 
   0  12   3       28.97       24.04      5.93 o 
   1  12   3       60.37       53.49      8.78 o 
   2  12   3        0.42        0.00      2.91 o 
   3  12   3        2.09        1.74      4.05 o 
   4  12   3        4.20        0.00      4.04 o 
   5  12   3       79.91       89.57      5.91 o 
   6  12   3       28.22       23.88      4.95 o 
   7  12   3        4.53        6.73      3.70 o 
   8  12   3       34.71       39.85      5.00 o 
  -7  13   3       40.08       38.28      7.46 o 
  -6  13   3        5.93       18.14      6.62 o 
  -5  13   3       15.19        4.49      5.25 o 
  -4  13   3        0.33        0.00      4.67 o 
  -3  13   3        0.07        0.00      4.04 o 
  -2  13   3       22.17       17.84      8.66 o 
  -1  13   3        0.15        3.95      4.86 o 
   0  13   3        0.82        0.00      4.59 o 
   1  13   3       14.06       14.67      5.75 o 
   2  13   3        0.28        0.00      4.77 o 
   3  13   3       45.48       48.63     11.97 o 
   4  13   3        0.00        0.00      4.77 o 
   5  13   3        5.27        5.19      5.38 o 
   6  13   3        8.40       12.42      4.67 o 
   7  13   3       14.66        7.13      3.92 o 
  -5  14   3       96.01       81.99     14.00 o 
  -4  14   3        4.53        0.00      5.39 o 
  -3  14   3        7.94        4.26      5.47 o 
  -2  14   3        1.12       11.60      6.03 o 
  -1  14   3       42.76       37.95      7.69 o 
   0  14   3       27.38       17.14      6.65 o 
   1  14   3        1.11        0.00      5.25 o 
   2  14   3        2.67        0.00      7.13 o 
   3  14   3       96.14      104.65     15.53 o 
   4  14   3       23.48       27.25     10.44 o 
 -14   0   4       46.76       64.86      6.56 o 
 -12   0   4      272.08      323.18      9.11 o 
 -10   0   4      755.92      687.82     11.71 o 
  -8   0   4     1261.76     1376.06     19.52 o 
  -6   0   4      449.81      435.99      7.29 o 
  -4   0   4    17881.12    17637.93    104.94 o 
  -2   0   4    35003.39    33183.24    233.60 o 
   0   0   4    10751.67    10764.90    107.71 o 
   2   0   4     4059.68     3686.07     83.14 o 
   4   0   4     2770.88     2473.28     26.35 o 
   6   0   4        1.70        5.28      1.40 o 
   8   0   4      182.72      171.23      7.21 o 
  10   0   4       68.17       71.70      7.51 o 
  12   0   4        0.17        0.00      4.84 o 
  14   0   4        1.24        4.33      6.37 o 
 -15   1   4       14.14       12.06      4.75 o 
 -14   1   4       76.06       83.45      7.47 o 
 -13   1   4      155.86      152.62      9.51 o 
 -12   1   4      865.68      877.26     11.47 o 
 -11   1   4     1982.68     1933.55     15.58 o 
 -10   1   4       32.09       24.17      2.21 o 
  -9   1   4      147.67      143.39      3.99 o 
  -8   1   4      314.91      324.69      5.04 o 
  -7   1   4     2841.73     2997.77     17.69 o 
  -6   1   4     1320.53     1664.40     11.34 o 
  -5   1   4      199.13      210.87      3.33 o 
  -4   1   4     1510.80     1397.28      9.09 o 
  -3   1   4     2709.29     2453.09     18.96 o 
  -2   1   4     1338.67     1281.47     20.12 o 
  -1   1   4      150.97      170.55      3.10 o 
   0   1   4      425.17      522.40     11.33 o 
   1   1   4      116.05      108.71      5.09 o 
   2   1   4     1062.35      975.34     13.41 o 
   3   1   4     4709.89     4712.75     28.28 o 
   4   1   4     1227.31     1136.62     10.26 o 
   5   1   4     3104.89     3283.82     22.33 o 
   6   1   4       11.06       32.61      1.99 o 
   7   1   4      101.71       96.34      3.24 o 
   8   1   4      270.32      253.76      6.07 o 
   9   1   4      133.60      134.51      5.95 o 
  10   1   4       29.07       26.10      3.25 o 
  11   1   4      155.06      146.56      8.73 o 
  12   1   4      182.79      169.52      7.68 o 
  13   1   4      329.44      323.29     29.79 o 
  14   1   4        0.62        5.81      4.57 o 
  15   1   4       25.92       28.87     10.69 o 
 -16   2   4        6.30        4.46      6.37 o 
 -15   2   4        1.65        0.00      4.23 o 
 -14   2   4       37.49       46.80      9.80 o 
 -13   2   4       24.64       23.41      5.04 o 
 -12   2   4      127.66      132.72      6.75 o 
 -11   2   4      233.86      261.75      5.73 o 
 -10   2   4       14.15       10.50      1.84 o 
  -9   2   4      111.01      111.97      5.39 o 
  -8   2   4      160.35      205.19      4.08 o 
  -7   2   4       45.53       79.83      2.54 o 
  -6   2   4     2717.54     2850.10     16.54 o 
  -5   2   4     2363.90     2365.54     13.90 o 
  -4   2   4       20.13       25.04      1.40 o 
  -3   2   4     4362.18     4288.88     29.94 o 
  -2   2   4      440.19      429.00      8.83 o 
  -1   2   4     1753.04     1834.94     15.65 o 
   0   2   4     1215.00     1207.19     16.02 o 
   1   2   4        2.50        6.71      0.89 o 
   2   2   4        1.43        2.08      0.92 o 
   3   2   4       56.95       41.00      2.43 o 
   4   2   4      643.24      660.70      7.51 o 
   5   2   4     1553.25     1567.27     14.92 o 
   6   2   4     2158.09     2365.78     22.01 o 
   7   2   4        2.28        6.03      1.55 o 
   8   2   4      682.56      705.31      8.70 o 
   9   2   4      128.58      115.92      5.98 o 
  10   2   4     2492.17     2424.10     27.50 o 
  11   2   4        0.76        1.92      2.96 o 
  12   2   4      556.50      575.46     13.36 o 
  13   2   4       30.65       35.70      5.93 o 
  14   2   4      215.94      235.78     17.06 o 
  15   2   4      107.04      133.13     10.53 o 
 -16   3   4        0.27        0.00      4.83 o 
 -15   3   4        5.45       20.37      5.76 o 
 -14   3   4        0.31        0.00      5.35 o 
 -13   3   4        0.34        0.00      3.06 o 
 -12   3   4      180.82      189.32      8.08 o 
 -11   3   4      380.44      416.43     10.87 o 
 -10   3   4       35.52       21.53      2.53 o 
  -9   3   4      957.96      914.81      9.22 o 
  -8   3   4      383.48      344.65      5.18 o 
  -7   3   4      544.87      478.76      5.78 o 
  -6   3   4     1716.52     1908.66     13.89 o 
  -5   3   4     1460.15     1752.95     14.01 o 
  -4   3   4      104.72      116.24      3.43 o 
  -3   3   4      595.63      539.36      7.93 o 
  -2   3   4    18572.71    19222.33    112.17 o 
  -1   3   4    12381.14    11809.67     51.12 o 
   0   3   4    17422.04    17523.21    124.27 o 
   1   3   4      918.20      919.74      8.54 o 
   2   3   4       84.42       79.98      4.42 o 
   3   3   4     1061.64      934.92     13.60 o 
   4   3   4     1502.98     1567.01     14.07 o 
   5   3   4     9735.04    10125.56     59.80 o 
   6   3   4      571.81      588.57      7.74 o 
   7   3   4        7.57        7.46      1.58 o 
   8   3   4        7.08       11.49      2.63 o 
   9   3   4      449.17      460.58      9.06 o 
  10   3   4      272.22      248.51      8.96 o 
  11   3   4        4.60        0.46      2.98 o 
  12   3   4        1.33        1.13      3.33 o 
  13   3   4        9.81       17.30      4.62 o 
  14   3   4       11.72        3.71      3.93 o 
 -15   4   4        5.69        0.00      4.85 o 
 -14   4   4       12.75       14.49      4.38 o 
 -13   4   4        0.03        0.00      3.08 o 
 -12   4   4      337.81      326.56     12.51 o 
 -11   4   4      104.83       96.02      6.38 o 
 -10   4   4      171.04      170.00      5.93 o 
  -9   4   4      381.38      355.78     11.30 o 
  -8   4   4       87.20       87.89      5.89 o 
  -7   4   4      275.64      264.74      4.40 o 
  -6   4   4       62.41       79.22      2.65 o 
  -5   4   4     1143.33     1124.67     11.93 o 
  -4   4   4       88.16       79.74      3.12 o 
  -3   4   4      203.80      199.55      4.57 o 
  -2   4   4      655.10      650.96      7.68 o 
  -1   4   4     6035.29     6210.25     32.02 o 
   0   4   4      944.59      953.86     16.08 o 
   1   4   4      404.23      367.93      4.57 o 
   2   4   4        0.61        0.28      1.07 o 
   3   4   4        4.57        0.63      1.07 o 
   4   4   4      133.70      153.83      3.68 o 
   5   4   4      739.00      795.90      8.52 o 
   6   4   4       16.95       21.15      5.04 o 
   7   4   4       43.34       36.76      3.51 o 
   8   4   4      912.86      922.39     14.61 o 
   9   4   4      647.14      568.70     11.93 o 
  10   4   4       84.65       74.72      5.86 o 
  11   4   4       89.12       90.47      9.38 o 
  12   4   4      106.51      101.59      6.78 o 
  13   4   4        9.61        1.78     12.48 o 
  14   4   4        2.47       10.10      5.39 o 
 -15   5   4       36.20       35.70      6.93 o 
 -14   5   4       65.63       71.94      7.41 o 
 -13   5   4      134.56      134.93      7.93 o 
 -12   5   4       28.72       47.18      5.63 o 
 -11   5   4     1737.24     1815.62     24.44 o 
 -10   5   4        0.16        0.95      3.26 o 
  -9   5   4       67.20       68.58      8.38 o 
  -8   5   4       57.89       70.73      3.98 o 
  -7   5   4        2.81        9.07      2.01 o 
  -6   5   4      242.75      294.76      6.42 o 
  -5   5   4       94.84      103.65      3.94 o 
  -4   5   4       36.87       34.05      3.27 o 
  -3   5   4      204.07      223.68      4.15 o 
  -2   5   4      140.39      125.70      5.44 o 
  -1   5   4      508.62      608.42      6.51 o 
   0   5   4      345.78      341.95      4.51 o 
   1   5   4      361.67      358.83      4.51 o 
   2   5   4       25.64       45.19      6.94 o 
   3   5   4        7.03        3.67      1.33 o 
   4   5   4       73.34       70.98      3.64 o 
   5   5   4     1127.65     1244.95     12.35 o 
   6   5   4      450.76      438.90      9.65 o 
   7   5   4       68.21       77.17      4.90 o 
   8   5   4       57.18       49.01      4.52 o 
   9   5   4      883.87      864.22     15.43 o 
  10   5   4       49.72       51.85      5.74 o 
  11   5   4       10.69        7.93      3.50 o 
  12   5   4       19.99       18.99      5.20 o 
  13   5   4      236.09      257.60     20.50 o 
  14   5   4       36.81       45.20      8.15 o 
 -15   6   4        0.46        0.00      4.95 o 
 -14   6   4       50.35       58.10      6.56 o 
 -13   6   4        1.23        0.00      3.66 o 
 -12   6   4       19.41       17.06      4.89 o 
 -11   6   4        0.32        9.35      4.15 o 
 -10   6   4       15.97       10.17      4.26 o 
  -9   6   4        9.72        6.47      3.97 o 
  -8   6   4      453.07      401.95      9.56 o 
  -7   6   4      266.32      259.39      6.66 o 
  -6   6   4        2.00        5.04      2.00 o 
  -5   6   4      567.31      506.59      9.38 o 
  -4   6   4     4117.09     4008.24     24.81 o 
  -3   6   4     8265.99     8055.45     47.79 o 
  -2   6   4     1135.54     1057.50     11.51 o 
  -1   6   4    11447.92    11696.61     70.97 o 
   0   6   4       67.42       71.96      2.59 o 
   1   6   4     1432.24     1327.75     12.45 o 
   2   6   4       37.44       33.04      2.21 o 
   3   6   4       23.36       25.67      2.32 o 
   4   6   4      834.71      854.57     11.36 o 
   5   6   4       26.58       16.71      3.12 o 
   6   6   4      259.82      295.74     13.95 o 
   7   6   4       88.01       82.31      6.05 o 
   8   6   4       13.43       19.02      3.59 o 
   9   6   4       37.22       44.30      4.82 o 
  10   6   4       50.38       54.06      5.56 o 
  11   6   4        1.96        0.00      4.05 o 
  12   6   4        0.64        0.09      4.46 o 
  13   6   4        6.68       10.76      5.57 o 
 -14   7   4        2.27        7.09      4.52 o 
 -13   7   4      245.11      262.54     10.87 o 
 -12   7   4      150.37      145.27      8.62 o 
 -11   7   4       53.15       75.68      6.79 o 
 -10   7   4        1.00        0.00      3.12 o 
  -9   7   4      133.39      130.40      5.72 o 
  -8   7   4       86.73       91.04      4.79 o 
  -7   7   4        0.55        1.15      2.09 o 
  -6   7   4       23.01       18.68      2.73 o 
  -5   7   4       45.76       47.68      3.13 o 
  -4   7   4        0.85        2.40      1.67 o 
  -3   7   4     1948.89     2077.23     18.35 o 
  -2   7   4     4651.51     4496.95     30.97 o 
  -1   7   4     4206.03     4283.80     31.11 o 
   0   7   4     1046.43     1034.77     10.11 o 
   1   7   4      704.40      694.22      7.46 o 
   2   7   4       19.89       17.53      2.15 o 
   3   7   4       24.57       32.63      2.76 o 
   4   7   4      279.04      247.68      6.80 o 
   5   7   4      220.36      219.87      7.59 o 
   6   7   4       13.98       13.31      3.37 o 
   7   7   4      177.11      188.90      7.69 o 
   8   7   4      145.00      151.21      7.39 o 
   9   7   4        0.38        0.00      3.64 o 
  10   7   4      234.69      229.25      9.39 o 
  11   7   4       21.02       21.77      6.11 o 
  12   7   4        3.09        4.86      5.29 o 
  13   7   4       12.70        7.71      6.75 o 
 -13   8   4      158.63      142.48      9.21 o 
 -12   8   4      604.61      580.47     15.43 o 
 -11   8   4      585.93      623.23     15.38 o 
 -10   8   4      273.17      295.52     10.61 o 
  -9   8   4       40.01       38.80      4.95 o 
  -8   8   4        7.70        8.60      2.75 o 
  -7   8   4       36.55       30.30      3.36 o 
  -6   8   4        0.06        0.28      1.77 o 
  -5   8   4      117.00      123.17      4.91 o 
  -4   8   4        1.99        2.90      2.34 o 
  -3   8   4      157.15      154.90      5.18 o 
  -2   8   4        1.04        0.00      1.74 o 
  -1   8   4       25.54       27.01      2.78 o 
   0   8   4       71.81       94.60      3.57 o 
   1   8   4      205.17      185.97      4.98 o 
   2   8   4       22.56       22.13      2.44 o 
   3   8   4        0.80        0.00      1.61 o 
   4   8   4       41.34       37.42      3.35 o 
   5   8   4        0.01        4.00      2.83 o 
   6   8   4      276.47      310.84     12.17 o 
   7   8   4      163.41      168.20      7.78 o 
   8   8   4      328.69      334.77     10.68 o 
   9   8   4      135.80      132.39      7.78 o 
  10   8   4       22.21       13.34      5.49 o 
  11   8   4       23.77       24.80      4.98 o 
  12   8   4       44.05       44.86      7.83 o 
 -13   9   4        3.11        8.01      5.85 o 
 -12   9   4       10.91       17.37      5.29 o 
 -11   9   4      131.87      165.37     10.11 o 
 -10   9   4       83.89       72.02     10.19 o 
  -9   9   4       23.04       24.64      6.05 o 
  -8   9   4       97.43       99.49      5.49 o 
  -7   9   4       14.98       14.78      3.31 o 
  -6   9   4      143.47      144.23      5.65 o 
  -5   9   4      254.91      268.74      9.70 o 
  -4   9   4       58.96       54.00      4.56 o 
  -3   9   4      568.91      563.87     11.64 o 
  -2   9   4      170.90      150.67      5.53 o 
  -1   9   4     1227.04     1226.10     14.41 o 
   0   9   4      399.86      375.19      9.75 o 
   1   9   4      585.57      643.72     10.36 o 
   2   9   4       26.43       28.77      2.72 o 
   3   9   4        2.50        5.42      2.65 o 
   4   9   4      193.52      258.84      7.43 o 
   5   9   4       50.73       57.26      5.71 o 
   6   9   4      211.68      190.67      8.21 o 
   7   9   4        3.81        0.00      3.03 o 
   8   9   4      143.71      143.31      8.13 o 
   9   9   4        6.38        2.98      3.82 o 
  10   9   4        1.17        0.00      5.04 o 
  11   9   4        7.04       10.11      4.71 o 
 -12  10   4       37.51       43.83      6.61 o 
 -11  10   4        0.06        0.00      4.03 o 
 -10  10   4        0.00        2.88      4.78 o 
  -9  10   4        1.66        0.00      4.49 o 
  -8  10   4       83.50      101.57      8.66 o 
  -7  10   4       23.58       16.56      6.36 o 
  -6  10   4      105.21      112.02      6.65 o 
  -5  10   4        2.04        0.00      2.79 o 
  -4  10   4       33.63       47.76      4.70 o 
  -3  10   4      170.00      150.52     10.01 o 
  -2  10   4      743.73      728.44     13.71 o 
  -1  10   4        1.84        5.41      4.13 o 
   0  10   4      316.55      314.39     10.25 o 
   1  10   4        0.28        0.22      3.55 o 
   2  10   4       68.70       69.98      4.40 o 
   3  10   4        2.53        1.21      2.02 o 
   4  10   4       58.90       53.28      4.40 o 
   5  10   4       94.77      101.83      5.60 o 
   6  10   4        4.76        7.54      3.72 o 
   7  10   4        9.15        2.65      4.66 o 
   8  10   4       39.58       34.40      5.64 o 
   9  10   4       11.76       13.24      4.60 o 
  10  10   4        0.32        4.85      4.30 o 
 -11  11   4       11.83       16.23      6.75 o 
 -10  11   4        0.02        0.00      5.21 o 
  -9  11   4        3.99        1.47      5.13 o 
  -8  11   4       39.21       27.89      6.29 o 
  -7  11   4        0.02        1.93      3.39 o 
  -6  11   4       42.06       36.70      4.91 o 
  -5  11   4        7.96        7.70      3.54 o 
  -4  11   4        8.04        7.46      3.38 o 
  -3  11   4       13.76       11.83      7.00 o 
  -2  11   4       15.68        5.31      4.41 o 
  -1  11   4       18.87       22.40      7.64 o 
   0  11   4        2.80        0.73      3.69 o 
   1  11   4        2.27        4.83      3.21 o 
   2  11   4       28.17       23.43      4.21 o 
   3  11   4        0.06        1.38      3.02 o 
   4  11   4       39.78       47.50      4.49 o 
   5  11   4        1.73        3.69      2.89 o 
   6  11   4       50.09       50.16      5.66 o 
   7  11   4      108.27      125.78      6.87 o 
   8  11   4        8.99        8.32      4.47 o 
   9  11   4       48.28       43.52      6.17 o 
  -9  12   4       12.02       22.17     13.50 o 
  -8  12   4       59.69       76.98     15.02 o 
  -7  12   4       84.66       95.90      9.21 o 
  -6  12   4       91.88       84.63      6.76 o 
  -5  12   4        1.90        6.53      3.56 o 
  -4  12   4       59.02       45.78      7.64 o 
  -3  12   4       47.41       28.96      6.12 o 
  -2  12   4        9.36       11.84      5.03 o 
  -1  12   4      102.38       93.22      8.55 o 
   0  12   4       15.86       10.85      5.21 o 
   1  12   4       41.00       34.42      6.11 o 
   2  12   4       33.21       32.56      4.98 o 
   3  12   4       24.01       28.95     10.95 o 
   4  12   4        2.80        2.84      7.00 o 
   5  12   4       83.64       93.88      6.16 o 
   6  12   4        0.25        1.74      3.27 o 
   7  12   4        0.14        1.50      3.46 o 
   8  12   4        9.35       15.30      4.16 o 
  -7  13   4        2.34        3.25      6.24 o 
  -6  13   4       23.94       19.88      4.83 o 
  -5  13   4        0.20        1.50      4.93 o 
  -4  13   4       13.10        5.65      5.18 o 
  -3  13   4       86.51       60.48     21.26 o 
  -2  13   4      112.69      103.25     13.37 o 
  -1  13   4        1.84        6.30      5.39 o 
   0  13   4       56.70       39.81      8.28 o 
   1  13   4       33.03       36.49     10.44 o 
   2  13   4        2.11        3.31      6.87 o 
   3  13   4        7.06        0.00      4.43 o 
   4  13   4       44.66       34.89      7.51 o 
   5  13   4       31.61       24.65     12.48 o 
   6  13   4       11.96        9.81      4.80 o 
  -5  14   4        0.09        0.00      5.55 o 
  -4  14   4        0.51        0.00      8.02 o 
  -3  14   4        4.08        6.49      5.73 o 
  -2  14   4        1.80        0.00      5.04 o 
  -1  14   4        0.22        0.00      4.75 o 
   0  14   4        1.79        0.24      5.21 o 
   1  14   4        1.52        0.11      5.57 o 
   2  14   4        6.17        5.35      8.66 o 
   3  14   4        7.99       11.46     10.19 o 
   4  14   4        8.61       10.69      9.93 o 
 -13   0   5       79.65       67.14      8.02 o 
 -11   0   5     2172.60     2212.20     24.06 o 
  -9   0   5       90.11      102.47      4.70 o 
  -7   0   5     4806.20     5017.25     37.24 o 
  -5   0   5       44.02       59.00      2.84 o 
  -3   0   5       47.77       71.85      3.33 o 
  -1   0   5     1378.02     1296.57     19.35 o 
   1   0   5     9517.08     9020.80     67.33 o 
   3   0   5       10.36        8.85      2.42 o 
   5   0   5    10787.29    11732.44    170.47 o 
   7   0   5      397.61      344.70     10.95 o 
   9   0   5        1.00        7.50      4.46 o 
  11   0   5       45.28       36.36      5.00 o 
  13   0   5      181.27      176.71     15.28 o 
 -15   1   5       11.82       15.87      4.85 o 
 -14   1   5       61.38       62.52      7.51 o 
 -13   1   5        6.05        7.14      2.63 o 
 -12   1   5      611.67      580.43      8.52 o 
 -11   1   5      132.83      147.22      4.54 o 
 -10   1   5      291.70      280.33      5.40 o 
  -9   1   5       45.37       50.79      2.52 o 
  -8   1   5     1131.93     1008.71      9.30 o 
  -7   1   5     4009.41     4414.25     23.89 o 
  -6   1   5     3012.41     2938.29     17.07 o 
  -5   1   5      181.18      213.39      3.81 o 
  -4   1   5     5377.20     5072.23     34.83 o 
  -3   1   5     1837.44     1765.15     15.44 o 
  -2   1   5     5094.80     4940.52     32.92 o 
  -1   1   5     1448.54     1493.65     15.47 o 
   0   1   5        8.13        3.08      1.04 o 
   1   1   5    14371.63    14154.13     83.03 o 
   2   1   5     1926.57     1655.83     25.20 o 
   3   1   5       35.48       30.53      2.27 o 
   4   1   5     2262.33     2484.27     18.05 o 
   5   1   5      643.31      670.74      8.14 o 
   6   1   5      738.81      745.02      9.01 o 
   7   1   5        0.41        2.43      1.28 o 
   8   1   5       38.57       32.00      2.85 o 
   9   1   5       98.19      104.36      4.67 o 
  10   1   5       90.72      100.47     10.83 o 
  11   1   5        0.06        0.28      2.69 o 
  12   1   5       70.21       62.67      5.52 o 
  13   1   5       45.15       34.48      6.12 o 
  14   1   5        5.78        2.30      4.82 o 
 -16   2   5        0.50        0.00      6.62 o 
 -15   2   5        0.27        1.50      6.62 o 
 -14   2   5        2.28        1.86      3.95 o 
 -13   2   5       28.50       15.47      3.80 o 
 -12   2   5      200.97      217.37      6.95 o 
 -11   2   5        2.58        1.14      2.08 o 
 -10   2   5        0.60        1.03      1.47 o 
  -9   2   5      553.71      557.18      7.10 o 
  -8   2   5      108.47      119.72      3.24 o 
  -7   2   5     1269.03     1193.15      9.77 o 
  -6   2   5     1705.99     1836.72     16.23 o 
  -5   2   5       30.41       37.31      2.13 o 
  -4   2   5       73.09       75.55      5.56 o 
  -3   2   5    13899.58    13901.64     83.50 o 
  -2   2   5      386.63      348.17      5.72 o 
  -1   2   5     3558.55     3509.85     25.01 o 
   0   2   5     6998.53     6836.44     43.62 o 
   1   2   5    12980.05    13111.55    132.34 o 
   2   2   5     2366.61     2328.59     28.93 o 
   3   2   5     5059.14     4991.18     30.70 o 
   4   2   5      125.22      143.01      3.71 o 
   5   2   5     1154.09     1292.28     12.31 o 
   6   2   5     1443.86     1405.66     13.39 o 
   7   2   5        7.32        8.57      1.94 o 
   8   2   5      288.55      292.84      6.98 o 
   9   2   5        1.36        0.77      2.28 o 
  10   2   5      498.15      513.48     12.19 o 
  11   2   5        0.13        7.31      3.64 o 
  12   2   5        0.71        0.67      2.94 o 
  13   2   5        0.04        0.00      3.27 o 
  14   2   5       63.62       56.77      7.64 o 
 -16   3   5       19.84        9.89      5.83 o 
 -15   3   5        6.10       11.91     10.57 o 
 -14   3   5        0.67        0.80      3.27 o 
 -13   3   5       44.94       67.36      5.77 o 
 -12   3   5     1262.04     1213.85     19.06 o 
 -11   3   5        1.04        0.00      2.85 o 
 -10   3   5      163.17      161.97      5.27 o 
  -9   3   5       69.51       56.31      3.06 o 
  -8   3   5       52.46       47.72      2.67 o 
  -7   3   5      391.56      421.08      6.06 o 
  -6   3   5       49.36       65.06      2.49 o 
  -5   3   5      303.31      293.81      5.98 o 
  -4   3   5        0.21        3.87      1.99 o 
  -3   3   5       52.08       59.81      2.94 o 
  -2   3   5      492.73      451.50      7.09 o 
  -1   3   5      465.79      419.15      4.37 o 
   0   3   5      424.65      376.04      4.54 o 
   1   3   5      718.59      658.48      9.56 o 
   2   3   5     2895.83     2762.98     18.74 o 
   3   3   5     1369.21     1432.80     12.37 o 
   4   3   5      910.86     1038.73     10.36 o 
   5   3   5      214.92      304.20      5.52 o 
   6   3   5     2917.38     2740.50     20.97 o 
   7   3   5       27.04       23.97      2.30 o 
   8   3   5      316.19      303.07     13.46 o 
   9   3   5      419.06      391.81     10.24 o 
  10   3   5     3352.00     3153.29     33.35 o 
  11   3   5      365.38      348.78     10.53 o 
  12   3   5      113.15      122.36      7.14 o 
  13   3   5       41.25       56.50      5.96 o 
  14   3   5       13.75       17.28      5.11 o 
 -15   4   5        2.77        6.92      5.35 o 
 -14   4   5       46.67       39.34      5.32 o 
 -13   4   5       11.94        6.27      4.94 o 
 -12   4   5     1164.46     1067.33     23.87 o 
 -11   4   5      186.42      179.86     13.95 o 
 -10   4   5       82.37       90.16      4.71 o 
  -9   4   5      180.35      176.73      7.72 o 
  -8   4   5      153.78      127.13      4.75 o 
  -7   4   5      536.16      464.52      7.13 o 
  -6   4   5       35.89       72.34      4.47 o 
  -5   4   5      563.90      512.47      7.85 o 
  -4   4   5      488.80      501.51     10.00 o 
  -3   4   5      238.07      258.18      4.56 o 
  -2   4   5      382.55      397.49      6.28 o 
  -1   4   5     3004.11     3180.32     17.32 o 
   0   4   5     1415.71     1539.58     10.32 o 
   1   4   5      282.36      284.23      4.93 o 
   2   4   5     1271.01     1223.48     15.47 o 
   3   4   5       91.76      115.21      2.71 o 
   4   4   5      155.23      135.69      3.21 o 
   5   4   5     1907.74     2046.92     25.31 o 
   6   4   5      280.74      304.46      8.30 o 
   7   4   5      304.22      299.16      8.12 o 
   8   4   5      485.98      558.12     11.48 o 
   9   4   5      535.67      547.30     11.87 o 
  10   4   5       78.27      102.06      6.57 o 
  11   4   5       31.00       27.09      4.52 o 
  12   4   5        3.13        1.52      3.50 o 
  13   4   5        7.98       14.32      4.23 o 
  14   4   5        0.66        0.00      4.49 o 
 -15   5   5        0.50        0.20      5.35 o 
 -14   5   5       36.68       35.15      5.52 o 
 -13   5   5        0.57        1.75      3.71 o 
 -12   5   5       71.02       64.64      6.12 o 
 -11   5   5       81.55       77.17      6.26 o 
 -10   5   5      382.35      416.52      9.17 o 
  -9   5   5        1.72        0.28      2.09 o 
  -8   5   5      495.00      530.91      8.32 o 
  -7   5   5       68.24       91.47      4.14 o 
  -6   5   5      428.48      432.83      7.86 o 
  -5   5   5       49.45       40.66      3.27 o 
  -4   5   5     1330.60     1398.97     13.21 o 
  -3   5   5       30.93       36.51      2.49 o 
  -2   5   5    12073.64    12432.22     60.39 o 
  -1   5   5     3268.53     3327.65     20.20 o 
   0   5   5       56.54       79.45      2.60 o 
   1   5   5       87.03       85.00      2.65 o 
   2   5   5      487.17      459.74      6.95 o 
   3   5   5       22.80       17.00      2.94 o 
   4   5   5      222.37      182.85      6.65 o 
   5   5   5        6.45        2.45      2.30 o 
   6   5   5       24.78       19.13      3.08 o 
   7   5   5        0.02        0.00      2.23 o 
   8   5   5       63.77       48.64      6.42 o 
   9   5   5       52.11       61.94      5.15 o 
  10   5   5       17.50       27.31      5.83 o 
  11   5   5        7.17        5.52      3.52 o 
  12   5   5        3.23        5.54      4.75 o 
  13   5   5        3.37        2.37      5.07 o 
 -15   6   5       16.41       14.75      5.07 o 
 -14   6   5       18.29       11.16      4.49 o 
 -13   6   5      143.32      131.71     11.84 o 
 -12   6   5      314.91      289.83     10.97 o 
 -11   6   5      124.94      108.06      7.05 o 
 -10   6   5       50.75       58.50      5.54 o 
  -9   6   5        9.48        8.63      2.71 o 
  -8   6   5      207.54      234.41      6.70 o 
  -7   6   5        2.89        1.11      1.84 o 
  -6   6   5       66.26       81.80      4.06 o 
  -5   6   5      174.02      180.89      8.15 o 
  -4   6   5       26.56       27.83      3.74 o 
  -3   6   5     1762.17     1776.59     16.30 o 
  -2   6   5      703.78      697.05      9.42 o 
  -1   6   5     1966.91     1896.27     14.15 o 
   0   6   5      297.65      315.35      4.86 o 
   1   6   5      551.04      508.98      6.98 o 
   2   6   5      216.56      192.70      4.95 o 
   3   6   5      447.44      486.79      7.82 o 
   4   6   5       90.87       99.94      5.73 o 
   5   6   5      912.93      874.51     14.19 o 
   6   6   5      100.51      106.16      5.76 o 
   7   6   5      170.46      169.39      8.33 o 
   8   6   5       56.32       53.17      4.94 o 
   9   6   5       49.07       63.67      5.53 o 
  10   6   5      969.32      954.21     17.68 o 
  11   6   5        1.49        0.00      3.98 o 
  12   6   5       10.21       13.11      5.76 o 
  13   6   5       72.45       66.96      8.54 o 
 -14   7   5        0.95        0.00      4.00 o 
 -13   7   5      305.96      312.33     11.81 o 
 -12   7   5      308.60      301.14     11.11 o 
 -11   7   5       75.48       75.98      6.52 o 
 -10   7   5       18.72        4.56      3.71 o 
  -9   7   5       34.25       21.17      3.25 o 
  -8   7   5      327.52      335.29      8.20 o 
  -7   7   5      423.33      415.28      8.71 o 
  -6   7   5       32.16       36.45      3.78 o 
  -5   7   5      159.28      146.96      6.17 o 
  -4   7   5       38.48       55.04      3.31 o 
  -3   7   5       51.22       47.47      3.24 o 
  -2   7   5     1853.97     1915.66     17.64 o 
  -1   7   5     1439.00     1570.99     13.13 o 
   0   7   5     1364.80     1432.28     11.90 o 
   1   7   5      848.65      875.95      8.61 o 
   2   7   5      249.64      234.83      5.30 o 
   3   7   5      140.62      149.31      4.96 o 
   4   7   5        0.34        0.94      1.81 o 
   5   7   5        0.97        0.01      2.45 o 
   6   7   5      254.33      246.87      8.33 o 
   7   7   5        3.72        8.04      3.36 o 
   8   7   5      216.06      214.98     14.12 o 
   9   7   5       63.41       70.81      9.73 o 
  10   7   5      792.60      786.96     16.56 o 
  11   7   5        1.81        0.00      4.89 o 
  12   7   5       24.27       32.82     12.60 o 
 -13   8   5        7.46       13.95      5.09 o 
 -12   8   5        0.30       10.31      4.65 o 
 -11   8   5        0.18        0.00      3.67 o 
 -10   8   5        0.61        0.00      3.36 o 
  -9   8   5       30.81       39.67      3.99 o 
  -8   8   5        0.40        0.00      2.39 o 
  -7   8   5      163.55      145.28      6.67 o 
  -6   8   5        0.14        0.00      2.09 o 
  -5   8   5        4.49       12.87      2.83 o 
  -4   8   5      391.56      420.24     14.01 o 
  -3   8   5      517.46      564.55     10.84 o 
  -2   8   5      362.09      373.21     10.95 o 
  -1   8   5     1138.95     1288.77     14.26 o 
   0   8   5        0.34        1.99      1.96 o 
   1   8   5      222.70      236.15      5.53 o 
   2   8   5       20.46       22.83      2.98 o 
   3   8   5       19.47       23.64      2.46 o 
   4   8   5        0.16        2.93      2.69 o 
   5   8   5       44.33       38.27      4.82 o 
   6   8   5       20.11       24.71      4.01 o 
   7   8   5        1.03        0.00      2.98 o 
   8   8   5        5.35        2.80      3.48 o 
   9   8   5        2.08        6.81      5.09 o 
  10   8   5        0.84        2.47      4.02 o 
  11   8   5        1.35        0.00      4.49 o 
  12   8   5        2.84        0.00      5.14 o 
 -13   9   5        7.95       10.99      5.19 o 
 -12   9   5      165.55      175.62      9.82 o 
 -11   9   5       38.16       55.44      6.50 o 
 -10   9   5       15.49       14.01      4.62 o 
  -9   9   5        0.09        0.00      3.59 o 
  -8   9   5      314.60      292.86      9.64 o 
  -7   9   5       11.47        5.53      2.96 o 
  -6   9   5       35.49       29.30      4.00 o 
  -5   9   5      216.05      238.22      8.18 o 
  -4   9   5       19.44       29.15      3.95 o 
  -3   9   5       51.25       63.20      4.79 o 
  -2   9   5      836.05      842.50     12.01 o 
  -1   9   5      228.83      231.53      7.95 o 
   0   9   5       99.47      100.68      9.39 o 
   1   9   5      131.94      118.85      5.08 o 
   2   9   5       36.94       44.76      3.19 o 
   3   9   5       42.79       40.29      3.18 o 
   4   9   5       28.33       32.22      3.79 o 
   5   9   5       30.38       34.18      4.73 o 
   6   9   5        9.05       10.91      3.87 o 
   7   9   5        4.17        0.15      3.18 o 
   8   9   5       29.17       27.47      4.71 o 
   9   9   5      198.94      211.06      9.80 o 
  10   9   5        2.98        5.87      4.29 o 
  11   9   5       21.75       21.09      7.69 o 
 -12  10   5       11.97        9.22      4.49 o 
 -11  10   5       30.82       32.07     10.69 o 
 -10  10   5       17.47       21.13      6.36 o 
  -9  10   5        0.98        2.79      4.75 o 
  -8  10   5       23.97       21.44      4.26 o 
  -7  10   5      145.66      149.37      7.69 o 
  -6  10   5       15.36       11.19      3.90 o 
  -5  10   5        1.28        2.25      2.93 o 
  -4  10   5       17.08       20.52      3.78 o 
  -3  10   5      157.39      129.06      6.63 o 
  -2  10   5       63.90       64.53      7.02 o 
  -1  10   5      139.22      154.85      7.28 o 
   0  10   5       67.06       71.17      5.56 o 
   1  10   5        6.21        4.94      2.72 o 
   2  10   5        0.10        0.01      1.97 o 
   3  10   5        0.00        0.00      2.14 o 
   4  10   5       47.86       50.82      4.37 o 
   5  10   5       15.54       19.36      3.61 o 
   6  10   5       13.18        8.93      3.97 o 
   7  10   5       49.14       75.97      6.60 o 
   8  10   5       21.94       14.92      4.69 o 
   9  10   5        2.07        0.00      5.34 o 
  10  10   5        3.91        0.00      4.13 o 
 -11  11   5        0.05        5.35      8.15 o 
 -10  11   5        2.11        6.34      5.65 o 
  -9  11   5       14.29       23.41      6.55 o 
  -8  11   5       16.14       19.79      5.73 o 
  -7  11   5       46.10       59.82      7.38 o 
  -6  11   5       57.69       49.96      6.23 o 
  -5  11   5       95.17       80.58      9.40 o 
  -4  11   5        3.52        4.28      4.75 o 
  -3  11   5       72.57       78.04      7.92 o 
  -2  11   5      388.11      380.93     14.29 o 
  -1  11   5      130.48      118.63      9.06 o 
   0  11   5        2.08        6.17      4.39 o 
   1  11   5      207.20      191.11      8.25 o 
   2  11   5        0.44        2.77      3.13 o 
   3  11   5       52.72       57.08      4.59 o 
   4  11   5       30.20       32.51      4.15 o 
   5  11   5       21.73       16.62      3.61 o 
   6  11   5        4.29        8.21      3.28 o 
   7  11   5        0.20        2.99      3.10 o 
   8  11   5        1.48        0.00      6.15 o 
   9  11   5        3.10        0.00      3.87 o 
  -9  12   5        2.13        5.45      5.38 o 
  -8  12   5        4.72        6.58      5.14 o 
  -7  12   5       51.28       40.28     10.63 o 
  -6  12   5        3.68        3.99      6.44 o 
  -5  12   5       36.32       41.32      5.13 o 
  -4  12   5       89.96       89.69      8.72 o 
  -3  12   5        0.15        3.98      4.59 o 
  -2  12   5       10.14        5.73      4.86 o 
  -1  12   5       55.62       44.50      6.89 o 
   0  12   5        0.12        0.00      4.09 o 
   1  12   5       24.27       21.73      5.55 o 
   2  12   5        0.15        0.00      3.95 o 
   3  12   5        0.14        3.25      7.13 o 
   4  12   5      139.55      136.18      8.33 o 
   5  12   5       48.75       53.35      5.21 o 
   6  12   5       14.17       11.46      3.82 o 
   7  12   5       18.27       21.25      4.50 o 
   8  12   5       26.69       26.91      4.75 o 
  -7  13   5      176.50      197.70     20.37 o 
  -6  13   5       45.78       49.61      7.95 o 
  -5  13   5       27.10       31.31      6.89 o 
  -4  13   5        8.80        4.63      5.39 o 
  -3  13   5       33.59       27.61      6.93 o 
  -2  13   5        1.33        0.00      4.09 o 
  -1  13   5        0.13        6.75      5.22 o 
   0  13   5       23.72       28.24      6.53 o 
   1  13   5        0.12        0.00      4.67 o 
   2  13   5        3.17       10.44      8.40 o 
   3  13   5       35.85       29.66      6.55 o 
   4  13   5        3.08        1.04      5.44 o 
   5  13   5        2.87        0.00      4.01 o 
   6  13   5       21.57       27.29      5.62 o 
  -5  14   5      114.89      111.42     18.33 o 
  -4  14   5        0.97        2.18      7.13 o 
  -3  14   5       33.30       11.21      5.93 o 
  -2  14   5       25.84       20.50      6.66 o 
  -1  14   5       12.20       13.06      6.21 o 
   0  14   5        2.64        0.00      4.64 o 
   1  14   5       24.79       18.59     10.19 o 
   2  14   5        0.08        0.00      7.64 o 
   3  14   5       27.08       44.05     12.48 o 
 -14   0   6       33.92       61.37      9.42 o 
 -12   0   6      240.52      270.53      9.63 o 
 -10   0   6      529.33      522.18     10.38 o 
  -8   0   6      255.73      324.67      7.38 o 
  -6   0   6    13271.92    14869.92     92.24 o 
  -4   0   6     9897.33    10507.76     80.97 o 
  -2   0   6    34885.12    34970.34    336.36 o 
   0   0   6      180.01      148.45      5.60 o 
   2   0   6     3799.84     3653.27     31.46 o 
   4   0   6    28893.35    30564.71    515.88 o 
   6   0   6      608.87      712.32     13.99 o 
   8   0   6      264.54      252.30     12.73 o 
  10   0   6       11.43       17.84      4.46 o 
  12   0   6       21.15       20.12      6.87 o 
  14   0   6      235.90      290.02     19.86 o 
 -15   1   6       11.66       21.64      7.13 o 
 -14   1   6       57.15       77.11      9.42 o 
 -13   1   6       23.41       15.71      3.09 o 
 -12   1   6       45.40       49.75      3.55 o 
 -11   1   6      130.21      136.11      4.39 o 
 -10   1   6        5.57        5.27      2.33 o 
  -9   1   6      102.18      110.76      3.48 o 
  -8   1   6      464.36      544.53      6.71 o 
  -7   1   6       43.50       30.09      2.06 o 
  -6   1   6     5646.17     5505.83     27.90 o 
  -5   1   6       16.01       29.73      2.34 o 
  -4   1   6        2.21        3.31      1.25 o 
  -3   1   6      395.44      318.94      5.83 o 
  -2   1   6     1476.30     1502.24     16.83 o 
  -1   1   6      199.54      175.67     12.35 o 
   0   1   6     1724.82     1634.31     16.52 o 
   1   1   6       29.78       24.52      2.42 o 
   2   1   6     1888.22     1776.63     13.86 o 
   3   1   6      248.15      212.51      4.73 o 
   4   1   6     9105.28     9592.59    119.73 o 
   5   1   6     2191.24     2198.03     24.44 o 
   6   1   6       60.14       91.90      3.42 o 
   7   1   6     1844.91     1858.75     27.55 o 
   8   1   6      176.46      168.48      5.39 o 
   9   1   6        8.17        9.36      2.92 o 
  10   1   6       12.50       16.93      4.41 o 
  11   1   6      245.66      289.25      9.44 o 
  12   1   6       29.20       25.46      4.60 o 
  13   1   6        0.12        0.00      3.91 o 
  14   1   6      250.93      270.41     13.68 o 
 -16   2   6        4.27        1.90      5.60 o 
 -15   2   6       99.04      104.64      8.82 o 
 -14   2   6       13.64       16.78      4.16 o 
 -13   2   6        3.71        2.31      3.16 o 
 -12   2   6      826.69      792.25     13.94 o 
 -11   2   6       89.90       79.23      4.01 o 
 -10   2   6       20.05       28.58      2.54 o 
  -9   2   6       61.60       75.72      3.02 o 
  -8   2   6        1.29        4.66      1.31 o 
  -7   2   6      330.29      355.02      5.11 o 
  -6   2   6      247.02      272.61      4.58 o 
  -5   2   6     1871.64     1814.68     22.07 o 
  -4   2   6      462.70      385.30      6.95 o 
  -3   2   6      107.74      112.61      3.67 o 
  -2   2   6       28.66       28.36      2.24 o 
  -1   2   6      366.42      366.73      5.80 o 
   0   2   6     3523.29     3602.80     26.19 o 
   1   2   6      355.21      392.15      5.88 o 
   2   2   6     3552.90     3390.92     24.34 o 
   3   2   6       46.33       57.82      2.86 o 
   4   2   6      398.63      416.51      6.50 o 
   5   2   6      122.68      129.93      3.94 o 
   6   2   6      259.33      234.38      5.23 o 
   7   2   6        0.21        1.73      1.56 o 
   8   2   6      485.19      462.34      9.43 o 
   9   2   6       22.09       14.84      3.37 o 
  10   2   6     1710.42     1658.90     22.71 o 
  11   2   6      210.25      202.47      8.43 o 
  12   2   6      386.02      402.87     11.75 o 
  13   2   6       18.80       17.31      4.44 o 
  14   2   6        4.42       12.51      5.55 o 
 -16   3   6        1.05        1.50      4.67 o 
 -15   3   6       21.94       30.70      6.21 o 
 -14   3   6        3.24        6.90      3.67 o 
 -13   3   6       36.11       51.97      5.23 o 
 -12   3   6        7.47       14.60      4.00 o 
 -11   3   6       92.16       83.25      4.61 o 
 -10   3   6        8.14        6.09      1.96 o 
  -9   3   6     1029.55     1059.63     13.41 o 
  -8   3   6        5.44        8.85      2.81 o 
  -7   3   6      474.55      509.38      6.70 o 
  -6   3   6      590.49      687.12      6.78 o 
  -5   3   6     2468.79     2353.44     21.80 o 
  -4   3   6      787.13      902.69     11.61 o 
  -3   3   6      109.54      149.82      4.51 o 
  -2   3   6     2530.18     2291.78     20.68 o 
  -1   3   6     2789.82     2909.40     16.11 o 
   0   3   6     9068.30     9058.77     50.04 o 
   1   3   6     1005.66     1001.23      9.63 o 
   2   3   6      497.10      503.70      6.31 o 
   3   3   6      936.91      923.83      9.84 o 
   4   3   6       10.49       16.88      1.95 o 
   5   3   6      771.23      885.90     12.75 o 
   6   3   6      104.35       78.23      3.32 o 
   7   3   6       83.09       98.15      5.25 o 
   8   3   6       11.40        7.70      3.95 o 
   9   3   6       36.43       30.66      5.92 o 
  10   3   6        1.22        4.43      3.33 o 
  11   3   6        0.29        0.81      2.96 o 
  12   3   6        1.83        0.00      3.04 o 
  13   3   6       19.13       21.60      4.45 o 
  14   3   6       18.93       31.80      7.97 o 
 -15   4   6       27.04       33.15      6.13 o 
 -14   4   6       92.15       92.31     12.45 o 
 -13   4   6      111.33      123.49      7.39 o 
 -12   4   6      277.76      237.35      9.31 o 
 -11   4   6       30.94       32.86      3.80 o 
 -10   4   6       42.50       43.96      3.78 o 
  -9   4   6      739.28      766.62     14.37 o 
  -8   4   6       55.82       48.06      3.36 o 
  -7   4   6      259.46      345.15      6.31 o 
  -6   4   6      574.82      625.41      9.26 o 
  -5   4   6      945.16     1004.01     21.37 o 
  -4   4   6     1612.65     1583.29     13.54 o 
  -3   4   6      499.21      448.07      8.06 o 
  -2   4   6     1498.80     1373.11     10.63 o 
  -1   4   6     1423.84     1529.27     11.35 o 
   0   4   6      134.42      125.12      2.81 o 
   1   4   6        1.25        0.00      1.03 o 
   2   4   6      584.65      540.36      7.15 o 
   3   4   6     2306.53     2344.59     15.33 o 
   4   4   6      232.66      264.30      5.04 o 
   5   4   6     1742.05     1789.16     22.53 o 
   6   4   6      204.38      229.36      7.37 o 
   7   4   6      562.48      492.47     10.60 o 
   8   4   6        0.06        0.86      2.50 o 
   9   4   6        4.59        0.00      3.69 o 
  10   4   6      230.02      209.85      8.57 o 
  11   4   6      154.52      183.08     10.02 o 
  12   4   6      100.36       87.32      7.09 o 
  13   4   6        2.54        0.25      4.32 o 
 -15   5   6        0.16        2.81      4.18 o 
 -14   5   6        1.25        6.27      4.23 o 
 -13   5   6      113.06       87.02      7.76 o 
 -12   5   6      635.53      625.63     14.50 o 
 -11   5   6      112.27      111.07      6.80 o 
 -10   5   6      204.18      212.43      6.91 o 
  -9   5   6       49.11       35.01      3.49 o 
  -8   5   6      103.62      119.55      6.10 o 
  -7   5   6       51.35       54.72      3.90 o 
  -6   5   6      476.02      477.63      9.60 o 
  -5   5   6        0.29        2.40      1.81 o 
  -4   5   6      207.39      177.48      5.48 o 
  -3   5   6      192.88      166.31      4.65 o 
  -2   5   6      163.17      215.50      3.98 o 
  -1   5   6      115.07       89.95      2.70 o 
   0   5   6     1216.58     1078.67      8.90 o 
   1   5   6        1.47        2.35      1.29 o 
   2   5   6       47.49       39.83      2.45 o 
   3   5   6      367.63      350.30      6.14 o 
   4   5   6       15.38       18.89      1.93 o 
   5   5   6     2290.49     2319.96     24.58 o 
   6   5   6      155.07      119.46      5.72 o 
   7   5   6      767.17      741.57     13.66 o 
   8   5   6      234.93      230.45      8.22 o 
   9   5   6      542.02      482.42     11.85 o 
  10   5   6      407.88      396.37     27.88 o 
  11   5   6      373.94      402.35     11.95 o 
  12   5   6       10.96       11.51      3.87 o 
  13   5   6      104.40      118.63     10.95 o 
 -15   6   6        3.43        6.42      4.54 o 
 -14   6   6        4.97        1.42      4.14 o 
 -13   6   6        3.57        9.99      4.26 o 
 -12   6   6      495.04      502.40     13.62 o 
 -11   6   6        8.15        5.41      3.80 o 
 -10   6   6      474.20      457.42     10.01 o 
  -9   6   6       22.97       16.55      2.92 o 
  -8   6   6       75.24       76.08      4.85 o 
  -7   6   6        9.02       12.92      2.77 o 
  -6   6   6     1918.03     1933.30     33.65 o 
  -5   6   6      189.10      185.53      4.44 o 
  -4   6   6       52.08       31.29      2.80 o 
  -3   6   6     2128.39     2234.21     49.39 o 
  -2   6   6    16567.79    16812.51     80.56 o 
  -1   6   6     4633.26     4822.33     28.20 o 
   0   6   6    10253.95    10599.12     50.56 o 
   1   6   6       26.12       18.11      1.73 o 
   2   6   6      882.42      842.08     10.49 o 
   3   6   6      115.49      130.49      4.35 o 
   4   6   6      466.51      516.35     10.61 o 
   5   6   6      177.40      159.11      6.52 o 
   6   6   6       23.96       25.92      3.74 o 
   7   6   6      127.56      124.47      6.50 o 
   8   6   6      340.66      375.15     10.57 o 
   9   6   6       85.52       97.67      6.41 o 
  10   6   6      250.59      255.05     12.24 o 
  11   6   6       10.53       18.37      5.83 o 
  12   6   6        9.53       12.22      8.66 o 
  13   6   6        1.31        2.00      5.67 o 
 -14   7   6        3.10        7.26      4.60 o 
 -13   7   6       54.52       49.52      6.35 o 
 -12   7   6       40.56       37.43      5.58 o 
 -11   7   6       17.98       16.98      4.39 o 
 -10   7   6       37.02       47.40      5.81 o 
  -9   7   6      146.72      149.32      6.13 o 
  -8   7   6        0.57        3.55      2.68 o 
  -7   7   6       38.30       38.60      4.06 o 
  -6   7   6       36.42       41.45      3.95 o 
  -5   7   6       54.69       64.95      3.18 o 
  -4   7   6      156.57      149.11      5.01 o 
  -3   7   6       24.10       21.52      2.61 o 
  -2   7   6     1928.51     1925.10     17.97 o 
  -1   7   6     1073.18     1166.75     13.42 o 
   0   7   6       33.46       33.76      2.14 o 
   1   7   6      153.71      170.93      4.61 o 
   2   7   6       58.33       59.27      3.08 o 
   3   7   6      344.02      307.96      6.82 o 
   4   7   6      455.13      445.11     10.34 o 
   5   7   6      346.65      388.85     10.06 o 
   6   7   6       11.14        4.73      5.01 o 
   7   7   6      102.62      101.76      6.27 o 
   8   7   6      182.87      156.53      7.92 o 
   9   7   6        3.98       10.64      3.91 o 
  10   7   6      185.74      154.37     10.62 o 
  11   7   6       21.22       13.82      7.38 o 
  12   7   6        9.77        3.63      6.75 o 
 -13   8   6       33.73       30.18      5.76 o 
 -12   8   6      679.20      668.25     16.53 o 
 -11   8   6        4.94       10.26      4.26 o 
 -10   8   6       11.52       16.08      4.55 o 
  -9   8   6        2.65        6.96      3.25 o 
  -8   8   6        5.71        1.61      2.84 o 
  -7   8   6        2.16        0.00      2.55 o 
  -6   8   6        4.69        6.33      2.93 o 
  -5   8   6       40.95       36.63      3.93 o 
  -4   8   6        6.94       15.61      2.65 o 
  -3   8   6        5.72        9.62      2.23 o 
  -2   8   6       35.81       52.40      3.57 o 
  -1   8   6        1.97        3.32      1.74 o 
   0   8   6       97.43      103.56      4.47 o 
   1   8   6      149.40      167.91      4.89 o 
   2   8   6       30.07       38.02      2.90 o 
   3   8   6        1.18        0.00      1.65 o 
   4   8   6       10.97       15.35      3.37 o 
   5   8   6       46.20       60.79      7.91 o 
   6   8   6      188.12      214.21     14.48 o 
   7   8   6       97.64      103.25      6.71 o 
   8   8   6      114.27      114.63      7.28 o 
   9   8   6        0.00        1.25      3.70 o 
  10   8   6      164.92      176.94      9.13 o 
  11   8   6       10.95       11.48      6.11 o 
  12   8   6       30.61       25.69     12.35 o 
 -13   9   6        1.48        0.00      5.22 o 
 -12   9   6       16.64       14.73      7.79 o 
 -11   9   6       23.77       29.58      6.74 o 
 -10   9   6        1.03        0.00      4.41 o 
  -9   9   6       84.92       80.98     14.17 o 
  -8   9   6       30.37       29.30      4.59 o 
  -7   9   6      257.54      260.44      9.01 o 
  -6   9   6      309.16      269.68      8.95 o 
  -5   9   6      264.93      262.19      8.68 o 
  -4   9   6      284.82      272.40      8.69 o 
  -3   9   6       99.22      100.48      5.68 o 
  -2   9   6     2647.98     2592.59     23.33 o 
  -1   9   6      226.09      215.42     12.42 o 
   0   9   6      169.30      179.88      7.77 o 
   1   9   6      289.25      287.87      6.52 o 
   2   9   6        6.06        3.79      2.03 o 
   3   9   6      108.29      114.04      5.47 o 
   4   9   6       38.74       30.66      3.61 o 
   5   9   6        1.45        0.00      2.95 o 
   6   9   6       17.13       16.38      3.91 o 
   7   9   6       10.43        4.88      3.72 o 
   8   9   6       37.83       37.89      5.77 o 
   9   9   6      165.05      165.89     13.23 o 
  10   9   6       14.45       12.14      5.20 o 
  11   9   6       33.73       38.08      7.92 o 
 -12  10   6       26.52       39.29      7.82 o 
 -11  10   6       41.96       59.10      8.37 o 
 -10  10   6        5.01        0.14      4.80 o 
  -9  10   6        4.60       14.97      5.44 o 
  -8  10   6        0.64        0.00      3.53 o 
  -7  10   6      122.59      136.45      7.53 o 
  -6  10   6        1.24        0.00      2.99 o 
  -5  10   6       38.81       40.68      4.70 o 
  -4  10   6        0.03        0.00      2.64 o 
  -3  10   6     1091.79     1068.36     17.34 o 
  -2  10   6       29.05       34.49      5.75 o 
  -1  10   6     1339.47     1350.78     23.63 o 
   0  10   6        3.12        0.41      4.60 o 
   1  10   6        0.80        4.22      2.76 o 
   2  10   6        8.21        5.23      2.71 o 
   3  10   6        1.46        1.86      2.52 o 
   4  10   6       81.39       72.19      5.03 o 
   5  10   6       36.95       41.91      4.41 o 
   6  10   6       41.27       49.83      5.71 o 
   7  10   6       22.34       22.12      4.80 o 
   8  10   6        0.12        0.00      3.79 o 
   9  10   6        1.68        2.24      4.43 o 
  10  10   6        0.25        0.00      4.60 o 
 -11  11   6      124.45      117.65     10.98 o 
 -10  11   6        0.80        1.71      5.07 o 
  -9  11   6        0.01        2.65      5.18 o 
  -8  11   6       39.94       39.17      5.41 o 
  -7  11   6       40.99       44.69      5.43 o 
  -6  11   6       83.41       83.06      6.42 o 
  -5  11   6        2.24        3.65      3.40 o 
  -4  11   6        0.42        2.21      3.10 o 
  -3  11   6        0.01        0.00      4.02 o 
  -2  11   6       13.47       14.87      5.03 o 
  -1  11   6       14.34       16.42      7.13 o 
   0  11   6        8.78        3.67      3.14 o 
   1  11   6        0.42        1.92      2.99 o 
   2  11   6       14.75       13.42      4.77 o 
   3  11   6        7.68        5.70      3.38 o 
   4  11   6       32.54       29.89      4.16 o 
   5  11   6       13.51       13.80      3.95 o 
   6  11   6        3.77        0.99      3.53 o 
   7  11   6       67.50       70.17      6.98 o 
   8  11   6        6.16        0.55      4.36 o 
   9  11   6        0.08        0.00      6.34 o 
  -9  12   6       14.54       20.32      6.42 o 
  -8  12   6       33.46       51.25      9.17 o 
  -7  12   6       10.44       14.06      4.26 o 
  -6  12   6      400.40      394.64     12.27 o 
  -5  12   6        1.85        0.00      4.46 o 
  -4  12   6        2.73        0.25      8.91 o 
  -3  12   6       37.16       28.62     10.57 o 
  -2  12   6       14.54       10.06      5.04 o 
  -1  12   6        6.13       10.02      5.02 o 
   0  12   6       55.59       61.02      7.77 o 
   1  12   6       31.74       33.21      4.92 o 
   2  12   6        0.00        0.00      3.82 o 
   3  12   6       48.77       62.60      7.83 o 
   4  12   6       23.36       29.18      5.22 o 
   5  12   6        4.73        9.84      4.53 o 
   6  12   6       18.55       26.65      4.60 o 
   7  12   6       36.11       47.70      5.48 o 
  -7  13   6        4.96       14.21      6.79 o 
  -6  13   6      184.52      190.47     12.60 o 
  -5  13   6        2.31        6.75      5.44 o 
  -4  13   6        2.87        0.69      4.82 o 
  -3  13   6      298.09      335.26     18.33 o 
  -2  13   6       80.34       76.60      9.00 o 
  -1  13   6        7.99        9.08      5.69 o 
   0  13   6       65.34       62.66      8.66 o 
   1  13   6       17.15       26.99      9.68 o 
   2  13   6       35.08       33.10     11.46 o 
   3  13   6        2.63        0.00      4.85 o 
   4  13   6      269.33      283.03     14.31 o 
   5  13   6        2.30        0.00      4.81 o 
  -4  14   6        1.11        6.21      5.83 o 
  -3  14   6       10.00       17.82      6.66 o 
  -2  14   6        0.16        2.83      5.31 o 
  -1  14   6        9.88       15.56      6.57 o 
   0  14   6        5.08        0.00      5.44 o 
   1  14   6        1.40        0.00      7.13 o 
   2  14   6        0.58        0.00      8.91 o 
 -15   0   7        0.86        6.37      5.60 o 
 -13   0   7      677.86      709.97     14.01 o 
 -11   0   7       35.06       21.92      4.75 o 
  -9   0   7      465.55      474.27      9.43 o 
  -7   0   7      371.86      460.67      8.28 o 
  -5   0   7      744.46      599.11     11.43 o 
  -3   0   7      757.37      587.17     14.51 o 
  -1   0   7     4896.41     4591.20     53.73 o 
   1   0   7     2391.20     2259.82     29.54 o 
   3   0   7        9.17       23.69      2.26 o 
   5   0   7       24.09       17.55      5.09 o 
   7   0   7       82.24       90.23      5.93 o 
   9   0   7     1276.20     1146.88     21.13 o 
  11   0   7      158.12      174.42     13.75 o 
  13   0   7       17.16       16.55      7.89 o 
 -16   1   7        0.13        6.62      6.37 o 
 -15   1   7       31.10       35.90      8.15 o 
 -14   1   7       78.85       78.83      5.08 o 
 -13   1   7      354.62      331.79      7.66 o 
 -12   1   7        2.16        3.37      2.20 o 
 -11   1   7       60.62       45.20      2.96 o 
 -10   1   7      299.06      255.43      5.28 o 
  -9   1   7      163.20      170.44      4.17 o 
  -8   1   7      348.85      274.51      4.84 o 
  -7   1   7       58.07       90.52      2.85 o 
  -6   1   7      565.82      708.40      9.22 o 
  -5   1   7      236.54      220.39      6.03 o 
  -4   1   7      786.48      660.88     13.41 o 
  -3   1   7       68.47       60.46      4.05 o 
  -2   1   7     1547.17     1768.82     15.17 o 
  -1   1   7     3331.20     3366.19     44.43 o 
   0   1   7     5624.63     5496.47     74.22 o 
   1   1   7     1234.14     1218.46     11.78 o 
   2   1   7      983.30      935.21      8.62 o 
   3   1   7      532.32      631.60     10.29 o 
   4   1   7      425.67      439.70      7.55 o 
   5   1   7       13.18       12.95      1.78 o 
   6   1   7       62.43       47.82      2.73 o 
   7   1   7      239.97      238.88      7.37 o 
   8   1   7        2.55        0.23      1.86 o 
   9   1   7      321.03      317.46      7.69 o 
  10   1   7       17.18       24.53      5.18 o 
  11   1   7        0.25        0.00      4.44 o 
  12   1   7       57.37       45.96      6.75 o 
  13   1   7        0.63        2.42      9.93 o 
  14   1   7      182.63      208.44     12.67 o 
 -16   2   7        0.76        0.00      6.62 o 
 -15   2   7       45.06       51.08      6.93 o 
 -14   2   7       23.70       23.69      4.56 o 
 -13   2   7       17.54       21.66      4.62 o 
 -12   2   7       30.34       41.31      3.46 o 
 -11   2   7      259.63      270.90      6.47 o 
 -10   2   7        6.59        4.15      2.16 o 
  -9   2   7      913.14      927.11      9.53 o 
  -8   2   7      789.98      883.87      8.81 o 
  -7   2   7      877.96      903.89      9.31 o 
  -6   2   7        0.13        3.19      1.66 o 
  -5   2   7     8395.80     8248.83     55.61 o 
  -4   2   7      127.72       98.22      3.82 o 
  -3   2   7      882.38      917.78     11.22 o 
  -2   2   7      239.17      252.87      5.44 o 
  -1   2   7     4557.18     4204.00     36.32 o 
   0   2   7     2005.77     1899.52     18.67 o 
   1   2   7      245.29      237.36      5.99 o 
   2   2   7      267.92      275.06      8.24 o 
   3   2   7       27.95       36.76      2.30 o 
   4   2   7      291.17      361.87      6.38 o 
   5   2   7       94.15       65.43      3.11 o 
   6   2   7      155.21      175.52      4.83 o 
   7   2   7       60.91       52.45      3.82 o 
   8   2   7      615.39      617.14     16.55 o 
   9   2   7       52.74       57.97      5.08 o 
  10   2   7       25.23       16.03      3.66 o 
  11   2   7       14.19       13.34      3.72 o 
  12   2   7        0.36        5.35      3.70 o 
  13   2   7        1.88        0.00      3.51 o 
  14   2   7       37.08       41.26      7.36 o 
 -16   3   7       25.04       32.74      6.45 o 
 -15   3   7        2.46        7.66      4.05 o 
 -14   3   7       85.29       98.86      7.46 o 
 -13   3   7      168.69      136.86      7.58 o 
 -12   3   7      262.57      281.59      8.06 o 
 -11   3   7      195.72      188.46      5.60 o 
 -10   3   7       64.85       63.22      4.12 o 
  -9   3   7      407.45      442.73      8.71 o 
  -8   3   7       63.61       69.48      3.75 o 
  -7   3   7      756.64      804.50     16.25 o 
  -6   3   7      492.23      474.26      8.05 o 
  -5   3   7       61.81       59.54      3.53 o 
  -4   3   7       42.35       33.99      2.64 o 
  -3   3   7      259.62      284.48      6.22 o 
  -2   3   7     1075.34      925.28     11.28 o 
  -1   3   7      431.00      424.28      7.64 o 
   0   3   7     1647.99     1412.09     12.33 o 
   1   3   7      466.30      436.74      6.21 o 
   2   3   7       10.12       10.62      2.09 o 
   3   3   7       43.08       52.28      2.71 o 
   4   3   7     4233.31     4380.35     29.72 o 
   5   3   7        0.69        2.11      1.42 o 
   6   3   7      781.16      753.83      9.88 o 
   7   3   7       20.68       23.72      3.14 o 
   8   3   7      157.86      196.89      9.36 o 
   9   3   7        3.15        1.15      3.56 o 
  10   3   7        6.18        3.04      4.56 o 
  11   3   7       44.46       41.39      5.68 o 
  12   3   7      370.27      358.83     11.61 o 
  13   3   7        3.67        9.58      4.16 o 
 -15   4   7        5.51        5.02      4.25 o 
 -14   4   7        6.07       19.45      6.22 o 
 -13   4   7       93.62       95.42      9.35 o 
 -12   4   7       40.68       44.23      4.50 o 
 -11   4   7       28.05       41.56      3.99 o 
 -10   4   7        1.58        3.11      2.34 o 
  -9   4   7      993.40      921.58     13.01 o 
  -8   4   7       93.03       89.55      4.36 o 
  -7   4   7       15.38       24.54      2.67 o 
  -6   4   7     1375.32     1377.67     16.99 o 
  -5   4   7      524.19      586.01     12.58 o 
  -4   4   7        6.90        5.50      1.19 o 
  -3   4   7       16.52        8.91      1.94 o 
  -2   4   7      155.24      128.47      3.00 o 
  -1   4   7     1181.43     1354.44     10.37 o 
   0   4   7     2275.02     2351.73     32.42 o 
   1   4   7       27.40       44.78      4.70 o 
   2   4   7      179.76      169.28      4.07 o 
   3   4   7      537.19      509.18      7.21 o 
   4   4   7      109.09      156.48      6.95 o 
   5   4   7        7.49        4.93      2.48 o 
   6   4   7      279.13      313.61      9.81 o 
   7   4   7       53.87       50.00      7.82 o 
   8   4   7      294.78      288.26     11.25 o 
   9   4   7       22.31       26.58      5.49 o 
  10   4   7      156.79      122.59      7.20 o 
  11   4   7       88.76       92.23      6.70 o 
  12   4   7        0.40        2.38      3.48 o 
  13   4   7        5.14       12.22      4.30 o 
 -15   5   7        0.89        0.00      4.37 o 
 -14   5   7       25.72       16.01      4.76 o 
 -13   5   7        0.21        0.00      3.45 o 
 -12   5   7        0.24        1.34      3.56 o 
 -11   5   7       33.11       30.30      3.86 o 
 -10   5   7      308.40      312.36      8.19 o 
  -9   5   7      177.19      191.87      6.45 o 
  -8   5   7     1067.51     1034.55     13.73 o 
  -7   5   7       19.00       31.89     11.54 o 
  -6   5   7       34.37       40.96      3.58 o 
  -5   5   7       96.07      129.95      3.89 o 
  -4   5   7     2787.32     2855.85     31.32 o 
  -3   5   7        9.82        0.65      1.53 o 
  -2   5   7     4908.16     5382.76     30.15 o 
  -1   5   7      182.50      143.20      5.35 o 
   0   5   7     3191.40     3229.94     18.89 o 
   1   5   7      548.56      605.08      8.28 o 
   2   5   7      285.39      255.38      5.37 o 
   3   5   7        5.50        5.35      1.54 o 
   4   5   7      622.33      593.73     11.24 o 
   5   5   7      451.12      465.36     10.28 o 
   6   5   7        2.65        0.88      2.91 o 
   7   5   7       81.45       88.29      5.52 o 
   8   5   7       15.79        9.73      3.42 o 
   9   5   7      112.55      132.88      9.26 o 
  10   5   7       23.07       11.19      8.66 o 
  11   5   7        2.63        0.50      3.55 o 
  12   5   7        0.09        0.00      3.41 o 
  13   5   7       15.20       13.50      6.30 o 
 -15   6   7        2.40        2.92      4.31 o 
 -14   6   7      136.61      129.90      8.54 o 
 -13   6   7        8.03       12.49      4.50 o 
 -12   6   7       85.67      103.68      7.27 o 
 -11   6   7      106.64      111.88      7.57 o 
 -10   6   7       12.16        0.84      2.63 o 
  -9   6   7      149.75      140.71      5.14 o 
  -8   6   7      362.05      370.42      9.75 o 
  -7   6   7      113.87      118.05      5.87 o 
  -6   6   7      247.37      256.68      7.64 o 
  -5   6   7      130.66      128.80      4.62 o 
  -4   6   7       14.19        8.27      2.05 o 
  -3   6   7       42.74       41.74      3.02 o 
  -2   6   7     1310.08     1398.66     21.42 o 
  -1   6   7        0.69        3.92      1.55 o 
   0   6   7       63.76       77.26      2.87 o 
   1   6   7      527.39      498.19      7.19 o 
   2   6   7      162.34      166.68      6.32 o 
   3   6   7        0.33        0.10      1.63 o 
   4   6   7        1.64        0.00      2.02 o 
   5   6   7      231.13      221.16      7.53 o 
   6   6   7       38.68       48.14      4.50 o 
   7   6   7       67.00       58.76      6.71 o 
   8   6   7      769.11      745.37     16.55 o 
   9   6   7        0.41        3.19      7.89 o 
  10   6   7      159.10      159.23     10.44 o 
  11   6   7      193.49      192.84     11.88 o 
  12   6   7        6.34       14.56      5.93 o 
 -14   7   7        5.33       11.64      4.91 o 
 -13   7   7      202.32      227.89     10.51 o 
 -12   7   7      342.57      296.08     11.12 o 
 -11   7   7        7.10        7.45      3.96 o 
 -10   7   7       37.87       55.56      4.69 o 
  -9   7   7        7.29        8.87      4.75 o 
  -8   7   7      208.34      202.66      7.85 o 
  -7   7   7       58.25       61.64      7.93 o 
  -6   7   7      120.55       99.01      8.23 o 
  -5   7   7      203.59      197.37      5.87 o 
  -4   7   7      183.54      210.78      5.91 o 
  -3   7   7       36.32       29.30      4.67 o 
  -2   7   7      116.24      115.78      4.61 o 
  -1   7   7      266.10      305.95      5.59 o 
   0   7   7        1.07        5.45      1.67 o 
   1   7   7       67.52       59.05      3.59 o 
   2   7   7      239.40      257.76      6.32 o 
   3   7   7       23.84       22.04      2.62 o 
   4   7   7      242.80      277.39      8.53 o 
   5   7   7        7.06       12.40      3.10 o 
   6   7   7      387.10      412.60     10.85 o 
   7   7   7       21.87       18.94      3.92 o 
   8   7   7      351.28      338.84     11.81 o 
   9   7   7      298.25      291.72     10.43 o 
  10   7   7      156.66      137.42     10.26 o 
  11   7   7       14.23        6.05      5.39 o 
  12   7   7       56.30       47.74      8.19 o 
 -13   8   7        1.01        0.00      4.10 o 
 -12   8   7       22.77       16.41      5.02 o 
 -11   8   7        2.05       13.40      5.50 o 
 -10   8   7        0.90        8.10      3.56 o 
  -9   8   7        3.57        0.00      2.85 o 
  -8   8   7      185.23      199.60     10.50 o 
  -7   8   7       30.16       24.52      4.06 o 
  -6   8   7       48.39       40.15      4.64 o 
  -5   8   7      130.84      141.99      6.40 o 
  -4   8   7        1.49        5.07      2.27 o 
  -3   8   7      128.21      124.02      5.01 o 
  -2   8   7     1185.12     1170.44     14.15 o 
  -1   8   7     2677.62     2547.51     34.14 o 
   0   8   7        0.02        0.58      2.01 o 
   1   8   7       77.14       87.76      3.89 o 
   2   8   7      234.78      244.57      5.86 o 
   3   8   7      420.25      403.04     10.26 o 
   4   8   7      109.53       98.90      6.11 o 
   5   8   7        7.02        4.84      3.90 o 
   6   8   7        2.26        0.02      3.07 o 
   7   8   7        3.76        0.98      3.17 o 
   8   8   7       59.30       57.80      5.81 o 
   9   8   7        7.69        1.78      5.04 o 
  10   8   7        0.03        0.00      4.32 o 
  11   8   7        5.56        0.00      5.73 o 
 -13   9   7        0.64        0.00      5.39 o 
 -12   9   7       88.15       94.36      9.70 o 
 -11   9   7      136.14      104.92      9.62 o 
 -10   9   7        9.96       13.94      5.13 o 
  -9   9   7        7.16       10.30      4.53 o 
  -8   9   7       19.32       21.78      4.31 o 
  -7   9   7        1.05       12.31      3.47 o 
  -6   9   7       17.96       22.47      6.77 o 
  -5   9   7       53.22       39.91      4.42 o 
  -4   9   7       52.87       54.72      4.73 o 
  -3   9   7      617.74      562.62     10.25 o 
  -2   9   7      692.01      727.55     11.64 o 
  -1   9   7      163.79      164.76      8.65 o 
   0   9   7       96.42      116.01      6.25 o 
   1   9   7       46.27       51.01      3.52 o 
   2   9   7      117.13      135.94      4.97 o 
   3   9   7      149.79      142.94      6.12 o 
   4   9   7       40.88       43.02      4.86 o 
   5   9   7       16.59       14.92      3.88 o 
   6   9   7       98.63       91.59      6.55 o 
   7   9   7       32.49       31.44      5.43 o 
   8   9   7        0.44        1.59      4.22 o 
   9   9   7      430.76      416.07     19.99 o 
  10   9   7       11.98       13.22      4.83 o 
 -12  10   7      147.76      141.66     13.37 o 
 -11  10   7        2.15        3.42      5.26 o 
 -10  10   7        4.96        0.00      4.59 o 
  -9  10   7       89.29       98.52      7.21 o 
  -8  10   7       99.47       98.17      6.97 o 
  -7  10   7      627.48      658.64     14.88 o 
  -6  10   7       26.83       28.62      4.39 o 
  -5  10   7       57.62       54.18      5.19 o 
  -4  10   7       79.62       72.37      5.58 o 
  -3  10   7       83.34       93.76      6.10 o 
  -2  10   7       41.50       44.75      4.89 o 
  -1  10   7      547.02      569.03     13.94 o 
   0  10   7        9.92       18.71      6.45 o 
   1  10   7       10.55       13.72      3.65 o 
   2  10   7       12.61       14.63      3.57 o 
   3  10   7        5.51        2.65      2.85 o 
   4  10   7      133.76      144.77      6.70 o 
   5  10   7       64.25       77.19      7.87 o 
   6  10   7      128.27      157.71      8.60 o 
   7  10   7        0.01        0.00      4.05 o 
   8  10   7       43.48       37.43      5.85 o 
   9  10   7       17.49       10.31      4.90 o 
 -10  11   7       29.73       41.72      7.39 o 
  -9  11   7        0.80        5.69      4.74 o 
  -8  11   7       92.04       97.94      7.21 o 
  -7  11   7      151.96      140.41      9.10 o 
  -6  11   7      105.41      122.32      7.46 o 
  -5  11   7      195.74      197.61      8.69 o 
  -4  11   7       45.37       56.47     16.42 o 
  -3  11   7       44.48       34.97      7.64 o 
  -2  11   7      388.20      418.61     15.21 o 
  -1  11   7        9.04       10.48      9.04 o 
   0  11   7        7.31        9.89      3.63 o 
   1  11   7        9.33        0.27      3.04 o 
   2  11   7       14.26       10.40      5.22 o 
   3  11   7      238.35      269.10     10.09 o 
   4  11   7        0.20        0.90      3.55 o 
   5  11   7       30.61       31.27      4.47 o 
   6  11   7        1.55        0.00      3.08 o 
   7  11   7        4.68       17.73      5.15 o 
   8  11   7        7.93       10.17      4.87 o 
  -9  12   7       12.05       14.34      5.91 o 
  -8  12   7        1.67        0.00      6.19 o 
  -7  12   7        6.09        2.66      3.58 o 
  -6  12   7       12.99       23.00      4.83 o 
  -5  12   7        0.15        2.99      4.85 o 
  -4  12   7        0.23        0.26      4.49 o 
  -3  12   7      193.49      158.90     10.89 o 
  -2  12   7        2.56        2.30      4.85 o 
  -1  12   7        7.24        7.61      4.95 o 
   0  12   7        5.10        0.00      7.77 o 
   1  12   7       12.46       16.64      6.75 o 
   2  12   7       51.87       64.85     19.35 o 
   3  12   7       23.57       36.55      6.78 o 
   4  12   7       38.08       44.84      6.05 o 
   5  12   7       39.25       37.26      6.08 o 
   6  12   7        1.56        7.51      4.48 o 
   7  12   7        1.80        3.52      3.75 o 
  -7  13   7       17.43       15.23      6.16 o 
  -6  13   7       85.72       93.56      9.80 o 
  -5  13   7        2.28        0.00      5.22 o 
  -4  13   7        0.48        2.02      5.86 o 
  -3  13   7        4.48        0.00      4.93 o 
  -2  13   7       13.03        6.27      5.98 o 
  -1  13   7        4.66        8.94      5.07 o 
   0  13   7        0.60        0.00      4.68 o 
   1  13   7        0.09        9.68      7.89 o 
   2  13   7        1.99        0.00      7.64 o 
   3  13   7        3.67       10.11      6.24 o 
   4  13   7        1.64       12.65      6.66 o 
   5  13   7       24.23       34.59      6.11 o 
  -4  14   7        3.00        0.45      5.73 o 
  -3  14   7      168.55      145.05     29.79 o 
  -2  14   7        7.21        5.35      5.76 o 
  -1  14   7       38.77       42.00     11.33 o 
   0  14   7       25.51       21.39      9.68 o 
   1  14   7        0.58        0.00      8.66 o 
   2  14   7        1.86        0.00      8.66 o 
 -14   0   8       14.91       18.57      5.73 o 
 -12   0   8        0.95        0.00      2.25 o 
 -10   0   8     1239.98     1352.05     17.58 o 
  -8   0   8      129.61      121.33      9.81 o 
  -6   0   8     1308.86     1348.05     19.45 o 
  -4   0   8     2016.39     1971.33     32.34 o 
  -2   0   8    21717.23    23264.47    166.85 o 
   0   0   8     5978.83     6465.93     92.94 o 
   2   0   8     1346.52     1378.11     18.59 o 
   4   0   8     1955.43     2173.71     38.96 o 
   6   0   8       75.74       63.15      6.87 o 
   8   0   8       36.27       30.23      4.57 o 
  10   0   8        1.28        4.71      3.42 o 
  12   0   8      128.02      127.82     14.00 o 
 -16   1   8       19.04       16.55      7.38 o 
 -15   1   8       16.35       18.08      7.13 o 
 -14   1   8       11.44        8.30      3.27 o 
 -13   1   8      295.73      256.15      6.90 o 
 -12   1   8      127.64       97.02      6.80 o 
 -11   1   8        0.15        0.00      1.71 o 
 -10   1   8      548.37      554.58      7.67 o 
  -9   1   8      118.06      109.46      3.55 o 
  -8   1   8     1084.25      996.95      9.57 o 
  -7   1   8       95.93       87.13      3.84 o 
  -6   1   8     1195.00     1203.47     14.94 o 
  -5   1   8     2505.11     2377.01     22.15 o 
  -4   1   8        4.04       13.59      1.90 o 
  -3   1   8      594.42      595.53     10.89 o 
  -2   1   8     1939.89     2242.18     18.59 o 
  -1   1   8     5045.39     5050.00     42.21 o 
   0   1   8      186.26      173.93      5.00 o 
   1   1   8     1502.12     1498.58     14.12 o 
   2   1   8     1112.92     1122.89     10.22 o 
   3   1   8       94.88       75.89      2.53 o 
   4   1   8     2429.86     2683.61     23.18 o 
   5   1   8      779.12      728.33     10.36 o 
   6   1   8      178.00      162.38      5.94 o 
   7   1   8       19.73       15.78      4.98 o 
   8   1   8      353.85      352.37      9.15 o 
   9   1   8      953.04      885.96     16.04 o 
  10   1   8       27.66       43.84      4.74 o 
  11   1   8      124.12      118.73      7.18 o 
  12   1   8       71.54       59.55      7.43 o 
  13   1   8        0.72        4.78      4.93 o 
 -16   2   8       70.11       94.47     12.73 o 
 -15   2   8       36.41       39.82      5.18 o 
 -14   2   8      107.44      112.45      7.10 o 
 -13   2   8      270.32      242.18      6.89 o 
 -12   2   8        8.66       12.29      2.66 o 
 -11   2   8       35.67       35.08      3.11 o 
 -10   2   8       17.92       17.28      2.65 o 
  -9   2   8      143.55      151.90      5.15 o 
  -8   2   8      684.65      683.06     10.16 o 
  -7   2   8      688.24      687.08     11.51 o 
  -6   2   8        2.63        0.00      1.60 o 
  -5   2   8      213.25      202.92      5.82 o 
  -4   2   8      416.83      360.92      7.20 o 
  -3   2   8      341.94      356.91      7.05 o 
  -2   2   8      432.10      451.36      7.25 o 
  -1   2   8     3727.69     3618.05     33.34 o 
   0   2   8      104.10       93.69      3.54 o 
   1   2   8      220.25      181.11      6.83 o 
   2   2   8       55.36       72.33      5.64 o 
   3   2   8     3255.90     3311.66     42.60 o 
   4   2   8     6202.12     6218.72     39.39 o 
   5   2   8      640.10      676.24     10.62 o 
   6   2   8     1253.46     1134.56     12.86 o 
   7   2   8       10.62        6.41      2.32 o 
   8   2   8      708.58      744.30     25.34 o 
   9   2   8       20.10       14.21      4.57 o 
  10   2   8      134.14      183.35     20.89 o 
  11   2   8       24.96       18.18      5.61 o 
  12   2   8       44.59       40.92      7.00 o 
  13   2   8      105.51      100.07      9.34 o 
 -16   3   8        0.98        4.95      6.11 o 
 -15   3   8       38.68       60.62      7.39 o 
 -14   3   8        1.13        6.35      3.64 o 
 -13   3   8      170.87      185.12      7.11 o 
 -12   3   8       19.13        6.90      3.34 o 
 -11   3   8      461.39      438.79      9.60 o 
 -10   3   8        0.09        0.00      2.11 o 
  -9   3   8       33.05       34.14      3.64 o 
  -8   3   8      105.73      109.22      5.33 o 
  -7   3   8     5335.18     5678.30     44.15 o 
  -6   3   8      304.67      375.10      7.19 o 
  -5   3   8     6236.83     6302.24     45.96 o 
  -4   3   8       61.90       81.89      3.92 o 
  -3   3   8    10275.75    10513.89     78.21 o 
  -2   3   8     4385.91     4419.90     28.63 o 
  -1   3   8    16411.66    16945.37     92.25 o 
   0   3   8      669.81      768.75     10.29 o 
   1   3   8     1037.35      983.18     10.17 o 
   2   3   8      344.13      423.73      6.55 o 
   3   3   8     2919.65     2990.56     22.71 o 
   4   3   8     1219.86     1167.68     12.65 o 
   5   3   8      102.67      123.93      4.23 o 
   6   3   8      190.64      173.19      5.05 o 
   7   3   8       14.54       11.63      3.66 o 
   8   3   8       35.79       36.90      5.31 o 
   9   3   8       10.43        4.89      3.95 o 
  10   3   8        2.87        0.00      2.83 o 
  11   3   8        1.99        5.33      3.47 o 
  12   3   8        0.05        0.00      3.39 o 
  13   3   8      123.90      126.53      8.23 o 
 -15   4   8       76.41       81.34     10.95 o 
 -14   4   8       12.81       11.27      4.10 o 
 -13   4   8        4.28        1.76      3.50 o 
 -12   4   8        2.13        0.00      3.71 o 
 -11   4   8       52.38       46.47      4.18 o 
 -10   4   8      335.00      324.91      8.21 o 
  -9   4   8      189.50      189.05      6.29 o 
  -8   4   8      772.84      755.44     13.28 o 
  -7   4   8     1441.00     1405.40     18.03 o 
  -6   4   8     1695.26     1624.95     19.06 o 
  -5   4   8       13.18       12.14      1.40 o 
  -4   4   8      888.25      775.50     11.70 o 
  -3   4   8        5.28        2.35      1.40 o 
  -2   4   8      278.00      261.86      4.58 o 
  -1   4   8     5945.04     6248.02     34.28 o 
   0   4   8       19.47       21.65      1.93 o 
   1   4   8      860.58      807.62      9.51 o 
   2   4   8      433.72      433.10      8.20 o 
   3   4   8      615.17      653.55      7.42 o 
   4   4   8     2311.99     2356.35     19.75 o 
   5   4   8      133.59      159.36      6.26 o 
   6   4   8      178.85      169.55      6.62 o 
   7   4   8       25.97       21.44      3.46 o 
   8   4   8      154.69      134.85      8.64 o 
   9   4   8       43.96       45.95      6.29 o 
  10   4   8       40.96       31.09      6.03 o 
  11   4   8       36.57       41.34      7.24 o 
  12   4   8       10.70        7.93      4.03 o 
  13   4   8       67.52       54.10      6.33 o 
 -15   5   8        4.03        7.02      5.43 o 
 -14   5   8       33.44       25.29      5.18 o 
 -13   5   8      244.01      247.38     14.26 o 
 -12   5   8       12.24       15.88      3.56 o 
 -11   5   8      121.94      105.24      5.76 o 
 -10   5   8        4.93        1.33      2.56 o 
  -9   5   8       25.46       19.17      3.62 o 
  -8   5   8       63.59       51.62      3.76 o 
  -7   5   8       33.34       25.60      3.33 o 
  -6   5   8      246.62      256.37      7.49 o 
  -5   5   8       19.94        9.11      2.65 o 
  -4   5   8        6.99       11.24      2.35 o 
  -3   5   8       94.55      112.15      4.24 o 
  -2   5   8       27.89       23.96      1.87 o 
  -1   5   8     1444.10     1520.98     11.52 o 
   0   5   8        0.21        3.16      1.36 o 
   1   5   8        0.32        5.50      3.98 o 
   2   5   8       54.04       54.77      2.86 o 
   3   5   8      206.70      208.72      4.96 o 
   4   5   8      717.66      838.82     13.79 o 
   5   5   8      995.67      960.20     15.32 o 
   6   5   8       19.26       34.76      3.96 o 
   7   5   8      126.96      117.30      7.54 o 
   8   5   8        0.57        0.00      5.35 o 
   9   5   8     1424.41     1400.28     42.78 o 
  10   5   8      105.42       97.98      9.80 o 
  11   5   8       67.48       75.08      6.50 o 
  12   5   8        5.87        4.61      7.86 o 
 -15   6   8        3.32        0.03      4.48 o 
 -14   6   8       20.81       20.54      5.15 o 
 -13   6   8       68.86       72.68      6.67 o 
 -12   6   8       39.11       43.08     10.75 o 
 -11   6   8        3.55        1.81      3.35 o 
 -10   6   8      244.76      239.02      8.80 o 
  -9   6   8        1.18        6.59      2.54 o 
  -8   6   8      293.83      314.18      9.53 o 
  -7   6   8      325.35      368.49      9.59 o 
  -6   6   8       49.77       39.45      4.51 o 
  -5   6   8      211.27      203.60      6.79 o 
  -4   6   8       29.31       14.41      3.21 o 
  -3   6   8      420.25      427.73      7.93 o 
  -2   6   8      170.71      234.81      5.16 o 
  -1   6   8     3252.07     3245.12     19.79 o 
   0   6   8      339.88      343.81      5.30 o 
   1   6   8        4.54        9.71      1.92 o 
   2   6   8        3.62        3.37      1.73 o 
   3   6   8        8.77        8.08      2.64 o 
   4   6   8        0.78        1.98      2.43 o 
   5   6   8       38.78       40.41      4.35 o 
   6   6   8       91.41       98.14      5.93 o 
   7   6   8       26.37       23.04      4.41 o 
   8   6   8      107.97       89.79      6.25 o 
   9   6   8      129.58      132.60     19.10 o 
  10   6   8        9.67        5.51      5.11 o 
  11   6   8       12.86        6.17      5.31 o 
  12   6   8        2.94        3.55      5.37 o 
 -14   7   8        0.97        0.00      4.51 o 
 -13   7   8        1.33        0.00      3.88 o 
 -12   7   8        4.55        8.91      5.58 o 
 -11   7   8        0.68        0.03      3.42 o 
 -10   7   8      160.87      176.80      9.68 o 
  -9   7   8        1.81        3.22      3.08 o 
  -8   7   8        1.91        0.44      2.79 o 
  -7   7   8      416.97      402.74     10.61 o 
  -6   7   8        3.04        1.11      1.87 o 
  -5   7   8      149.66      164.13      5.63 o 
  -4   7   8       15.96        9.67      2.15 o 
  -3   7   8      736.78      706.05     10.71 o 
  -2   7   8      132.14      121.07      4.77 o 
  -1   7   8       18.33       21.98      3.11 o 
   0   7   8        4.34        4.85      1.53 o 
   1   7   8      178.18      158.47      4.63 o 
   2   7   8      158.54      160.81      5.21 o 
   3   7   8      216.08      194.74      9.07 o 
   4   7   8      507.35      493.15     11.31 o 
   5   7   8        0.03        1.37      2.80 o 
   6   7   8       59.84       71.66      5.56 o 
   7   7   8        2.13        5.73      3.29 o 
   8   7   8       47.54       37.77      5.14 o 
   9   7   8      141.13      163.22     10.80 o 
  10   7   8       76.98       71.16      8.37 o 
  11   7   8       21.35       22.71      6.39 o 
 -13   8   8       42.67       46.08     15.53 o 
 -12   8   8       40.60       53.16      8.00 o 
 -11   8   8      168.93      184.53     11.61 o 
 -10   8   8        5.33        6.11      4.62 o 
  -9   8   8       17.25       25.66      4.38 o 
  -8   8   8      454.34      474.07     12.17 o 
  -7   8   8        7.28       10.59      3.56 o 
  -6   8   8       91.77       77.70      5.48 o 
  -5   8   8        0.89        0.41      2.43 o 
  -4   8   8       22.32       19.15      2.77 o 
  -3   8   8        1.04        0.00      1.90 o 
  -2   8   8       30.24       35.98      5.99 o 
  -1   8   8       68.33       71.75      4.13 o 
   0   8   8        0.32        0.00      1.70 o 
   1   8   8       29.43       30.97      2.74 o 
   2   8   8       89.25       83.33      3.93 o 
   3   8   8      264.31      241.81      8.37 o 
   4   8   8      901.39      869.49     15.72 o 
   5   8   8       98.22       74.77      6.80 o 
   6   8   8       97.85      108.78      9.31 o 
   7   8   8        2.16        1.50      3.43 o 
   8   8   8       22.62       34.58      6.23 o 
   9   8   8      276.38      272.60     10.73 o 
  10   8   8       74.45       58.03      8.18 o 
  11   8   8        1.59        0.00      5.11 o 
 -12   9   8       29.16       27.35      7.17 o 
 -11   9   8        5.66       15.05      6.00 o 
 -10   9   8       16.48       17.63      4.38 o 
  -9   9   8        7.17        5.25      3.55 o 
  -8   9   8      160.50      161.47      8.06 o 
  -7   9   8      785.11      787.80     15.76 o 
  -6   9   8      116.03      145.87      7.28 o 
  -5   9   8      111.41      128.21      6.78 o 
  -4   9   8       30.79       26.58      6.64 o 
  -3   9   8     1737.39     1642.79     22.97 o 
  -2   9   8       60.52       66.51      5.44 o 
  -1   9   8     1936.37     1884.91     23.76 o 
   0   9   8       76.93       88.04      7.49 o 
   1   9   8        8.97        9.07      2.62 o 
   2   9   8        7.40       10.01      2.81 o 
   3   9   8       73.17       77.80      5.06 o 
   4   9   8       20.85       31.12      4.60 o 
   5   9   8       51.12       61.07      5.72 o 
   6   9   8      253.92      269.30     10.03 o 
   7   9   8       10.17        8.41      5.34 o 
   8   9   8       12.59        6.00      4.25 o 
   9   9   8      197.22      215.38     10.42 o 
  10   9   8        0.64        4.20      5.40 o 
 -12  10   8        1.02        1.03     11.84 o 
 -11  10   8       10.99        8.66      9.93 o 
 -10  10   8       44.94       37.84      6.96 o 
  -9  10   8       10.92       12.37      7.36 o 
  -8  10   8        5.15        5.43      3.55 o 
  -7  10   8      221.21      216.53      9.18 o 
  -6  10   8      137.18      181.38      8.72 o 
  -5  10   8      465.45      494.28     12.47 o 
  -4  10   8      527.69      593.60     13.73 o 
  -3  10   8      418.14      409.18     19.10 o 
  -2  10   8      332.96      315.08     10.03 o 
  -1  10   8      336.17      332.31     10.37 o 
   0  10   8       38.96       41.42      4.64 o 
   1  10   8       70.52       74.90      5.69 o 
   2  10   8       40.17       26.93      4.53 o 
   3  10   8      486.40      488.75     10.82 o 
   4  10   8      468.08      494.06     11.24 o 
   5  10   8       10.93       15.17      3.71 o 
   6  10   8        3.14        3.11      4.37 o 
   7  10   8        0.78        4.46      6.27 o 
   8  10   8        9.42        8.27      4.78 o 
   9  10   8        2.71        2.89      4.54 o 
 -10  11   8        4.54       11.13      5.80 o 
  -9  11   8       21.87       14.66      4.69 o 
  -8  11   8        7.73       11.67      4.19 o 
  -7  11   8       59.64       54.43      5.97 o 
  -6  11   8        9.64        9.37      3.61 o 
  -5  11   8        5.71        3.81      3.44 o 
  -4  11   8        9.55        9.85      8.66 o 
  -3  11   8        0.18        0.77      8.40 o 
  -2  11   8        2.96        0.00      4.16 o 
  -1  11   8        0.22        0.00      2.98 o 
   0  11   8       23.54       29.09      4.70 o 
   1  11   8        1.64        0.00      3.53 o 
   2  11   8       18.18       14.84      4.30 o 
   3  11   8      151.20      144.28     12.88 o 
   4  11   8      270.83      286.88     11.08 o 
   5  11   8      191.82      196.79      8.23 o 
   6  11   8        5.22        1.91      3.44 o 
   7  11   8      116.75      116.20      8.39 o 
   8  11   8      134.58      133.55     18.75 o 
  -9  12   8        7.03        8.64      6.37 o 
  -8  12   8        6.97       11.64      4.37 o 
  -7  12   8       21.54       22.02      4.89 o 
  -6  12   8       57.89       67.02      6.38 o 
  -5  12   8       29.51       21.72      6.39 o 
  -4  12   8       45.94       30.87      9.29 o 
  -3  12   8       71.77       63.28      8.10 o 
  -2  12   8      132.15      100.88      9.24 o 
  -1  12   8        1.69        4.31      4.89 o 
   0  12   8        0.27        0.00      3.77 o 
   1  12   8        1.41        0.00      4.19 o 
   2  12   8       36.66       29.84      6.72 o 
   3  12   8        7.60        0.61      6.46 o 
   4  12   8       20.74       20.35      5.22 o 
   5  12   8        6.37        1.98      4.63 o 
   6  12   8        8.36        8.01      4.65 o 
  -7  13   8        0.01        9.50      6.11 o 
  -6  13   8       36.72       50.40      8.78 o 
  -5  13   8      123.27       83.28     11.46 o 
  -4  13   8       38.13       31.18      7.29 o 
  -3  13   8      106.87      105.55     10.17 o 
  -2  13   8      162.97      137.85     10.97 o 
  -1  13   8        3.31        5.28      5.11 o 
   0  13   8        3.93        6.11      8.15 o 
   1  13   8        4.20       15.53      8.91 o 
   2  13   8       25.38       24.38      6.73 o 
   3  13   8        5.04        7.33      6.16 o 
   4  13   8      106.93      113.94     12.35 o 
  -3  14   8       14.61       16.55      6.65 o 
  -2  14   8       10.59       11.82      6.39 o 
  -1  14   8        6.86        0.00      7.38 o 
   0  14   8        2.84        0.00      7.13 o 
 -15   0   9       79.79       89.37     11.46 o 
 -13   0   9      501.81      514.72     15.47 o 
 -11   0   9       80.06       82.01      5.34 o 
  -9   0   9        0.06        0.00      2.42 o 
  -7   0   9     1327.16     1217.95     19.61 o 
  -5   0   9      340.01      271.69     11.71 o 
  -3   0   9      379.41      315.48     11.46 o 
  -1   0   9      780.21      724.16     16.30 o 
   1   0   9       63.42       63.66      4.58 o 
   3   0   9      904.90      893.40     12.94 o 
   5   0   9     5679.28     5901.51     78.43 o 
   7   0   9      368.68      402.67     12.03 o 
   9   0   9      679.25      639.22     16.26 o 
  11   0   9      755.25      639.88     26.99 o 
  13   0   9        0.39        7.89      6.87 o 
 -16   1   9        0.36        6.62      6.37 o 
 -15   1   9       63.42       76.84      8.18 o 
 -14   1   9        0.48        2.03      2.77 o 
 -13   1   9        1.21        7.66      2.60 o 
 -12   1   9       12.39       12.28      2.71 o 
 -11   1   9       68.96       56.04      3.58 o 
 -10   1   9      529.29      504.83      7.41 o 
  -9   1   9       27.18       20.88      4.08 o 
  -8   1   9      206.04      208.22      5.82 o 
  -7   1   9     1930.12     1819.09     20.19 o 
  -6   1   9     2452.46     2355.96     23.23 o 
  -5   1   9      489.21      418.96      8.38 o 
  -4   1   9      559.93      566.97     11.52 o 
  -3   1   9      685.64      858.61     13.86 o 
  -2   1   9     5389.82     5781.26     39.53 o 
  -1   1   9      106.03       90.55      4.31 o 
   0   1   9      329.99      280.06      6.74 o 
   1   1   9       10.16       10.12      2.84 o 
   2   1   9      803.54      771.20      8.52 o 
   3   1   9      651.73      713.88      7.92 o 
   4   1   9       48.82       57.37      2.24 o 
   5   1   9     1835.26     1898.43     34.50 o 
   6   1   9        2.70        7.11      2.32 o 
   7   1   9      491.34      464.09     10.24 o 
   8   1   9       89.97       96.90      5.41 o 
   9   1   9       34.52       24.54      4.11 o 
  10   1   9       50.65       60.07      5.39 o 
  11   1   9       10.30        5.18      3.29 o 
  12   1   9        8.53        5.45      4.46 o 
  13   1   9       34.33       18.85      7.77 o 
 -16   2   9       14.26       18.33      7.89 o 
 -15   2   9       48.34       54.71      7.46 o 
 -14   2   9        3.22        7.04      3.53 o 
 -13   2   9       25.56       33.15      3.49 o 
 -12   2   9       34.51       37.14      3.48 o 
 -11   2   9      431.33      419.69     10.19 o 
 -10   2   9       10.43       10.53      2.58 o 
  -9   2   9      138.03      146.63      6.17 o 
  -8   2   9       51.93       53.06      4.12 o 
  -7   2   9      794.77      921.65     14.01 o 
  -6   2   9      154.55      146.06      5.48 o 
  -5   2   9      102.97      100.61      4.55 o 
  -4   2   9      559.85      661.59     10.38 o 
  -3   2   9      374.05      491.39     10.52 o 
  -2   2   9      971.69      978.05     13.68 o 
  -1   2   9     4178.21     4307.63     38.65 o 
   0   2   9      506.39      501.82     11.33 o 
   1   2   9        0.76        1.54      1.21 o 
   2   2   9       36.58       41.05      2.49 o 
   3   2   9      785.73      846.70      8.66 o 
   4   2   9      166.11      166.27      5.00 o 
   5   2   9      286.67      272.35      6.18 o 
   6   2   9      328.60      303.62      8.01 o 
   7   2   9        7.12        5.14      2.46 o 
   8   2   9       59.64       53.02     10.19 o 
   9   2   9       57.63       65.03      5.86 o 
  10   2   9        5.28        5.63      3.37 o 
  11   2   9        9.94        8.73      3.67 o 
  12   2   9       20.58       16.23      4.60 o 
  13   2   9      159.56      161.53     16.04 o 
 -16   3   9        0.01        0.57      4.05 o 
 -15   3   9       41.34       40.74      5.56 o 
 -14   3   9       30.64       42.75      5.38 o 
 -13   3   9      296.97      277.16     12.02 o 
 -12   3   9        7.31        2.44      2.63 o 
 -11   3   9       30.91       26.74      5.07 o 
 -10   3   9       49.44       44.95      3.84 o 
  -9   3   9       16.52       14.61      5.66 o 
  -8   3   9        5.52        2.89      2.35 o 
  -7   3   9      944.49      956.83     14.60 o 
  -6   3   9        0.02        2.20      1.90 o 
  -5   3   9        5.89        1.73      2.17 o 
  -4   3   9       54.13       48.92      5.94 o 
  -3   3   9      102.12      103.57      4.35 o 
  -2   3   9      730.87      608.93      9.40 o 
  -1   3   9       71.79       70.65      4.45 o 
   0   3   9      831.03      780.22     10.89 o 
   1   3   9       51.79       66.15      3.19 o 
   2   3   9       99.45      101.70      3.28 o 
   3   3   9       66.92       76.31      2.53 o 
   4   3   9        4.44       10.17      2.53 o 
   5   3   9       23.16       20.78      2.49 o 
   6   3   9        4.08        3.49      2.30 o 
   7   3   9      698.58      678.57     16.74 o 
   8   3   9        2.30        7.23      6.49 o 
   9   3   9        6.55        7.52      4.49 o 
  10   3   9      357.19      377.41     11.55 o 
  11   3   9        3.39        3.97      5.19 o 
  12   3   9        0.00        0.00      3.39 o 
  13   3   9        7.09       11.85      4.83 o 
 -15   4   9       85.25      104.23      7.71 o 
 -14   4   9       70.73       85.22      6.91 o 
 -13   4   9       93.27       68.57      5.16 o 
 -12   4   9        4.01        1.47      2.82 o 
 -11   4   9      139.02      141.35      6.23 o 
 -10   4   9        9.44        5.46      2.94 o 
  -9   4   9      107.40       83.09      7.90 o 
  -8   4   9       11.35        9.01      2.93 o 
  -7   4   9      367.39      346.67     11.91 o 
  -6   4   9       11.90       10.97      2.40 o 
  -5   4   9      748.62      730.56     20.58 o 
  -4   4   9        4.15        5.34      1.81 o 
  -3   4   9      129.27      167.30      3.91 o 
  -2   4   9      895.02      848.59      8.88 o 
  -1   4   9     2373.66     2550.23     19.69 o 
   0   4   9      520.17      473.86      7.37 o 
   1   4   9       43.73       30.20      2.34 o 
   2   4   9      274.46      306.25      7.18 o 
   3   4   9        0.45        2.25      1.49 o 
   4   4   9      347.23      341.79      6.88 o 
   5   4   9     1148.54     1115.07     16.35 o 
   6   4   9      145.07      147.09      6.48 o 
   7   4   9       20.85       14.92      4.23 o 
   8   4   9      101.41      100.35      7.74 o 
   9   4   9      183.32      195.19     10.71 o 
  10   4   9      133.06      131.01      9.54 o 
  11   4   9       86.07       83.24      7.87 o 
  12   4   9        0.56        1.86      3.92 o 
 -15   5   9        6.68       13.99      5.40 o 
 -14   5   9        2.63        2.93      6.15 o 
 -13   5   9        0.00        5.99      3.78 o 
 -12   5   9       13.48       14.59      3.55 o 
 -11   5   9        0.29        2.26      3.21 o 
 -10   5   9      147.41      154.86      7.35 o 
  -9   5   9       23.37       21.26      5.67 o 
  -8   5   9      970.48      982.42     13.84 o 
  -7   5   9        8.74        3.66      3.50 o 
  -6   5   9      433.72      435.44      9.90 o 
  -5   5   9      236.11      231.93      7.00 o 
  -4   5   9      117.97      100.06      4.80 o 
  -3   5   9        9.56       28.57      5.81 o 
  -2   5   9     5235.57     5277.70     30.68 o 
  -1   5   9     1541.79     1563.85     13.36 o 
   0   5   9      658.42      656.58      8.12 o 
   1   5   9       92.61       68.25      3.26 o 
   2   5   9      214.09      201.06      6.80 o 
   3   5   9        1.52        1.59      3.32 o 
   4   5   9      265.62      256.49      8.01 o 
   5   5   9      142.52      154.53     10.87 o 
   6   5   9        3.15        2.51      2.87 o 
   7   5   9      143.51      127.36      6.78 o 
   8   5   9        8.84       11.27      4.46 o 
   9   5   9       51.29       50.04      6.83 o 
  10   5   9       32.68       47.08      7.20 o 
  11   5   9        1.08        0.00      3.42 o 
  12   5   9       14.44        8.65      7.02 o 
 -14   6   9        7.39        4.86      4.33 o 
 -13   6   9        2.75        0.00      5.22 o 
 -12   6   9       15.25        5.79      3.79 o 
 -11   6   9       28.79       26.60      6.93 o 
 -10   6   9      129.01      141.23      7.36 o 
  -9   6   9       70.65       63.64      4.57 o 
  -8   6   9      398.33      417.05     10.92 o 
  -7   6   9      685.91      688.13     13.36 o 
  -6   6   9       35.93       30.21      4.52 o 
  -5   6   9       35.79       41.06      3.82 o 
  -4   6   9       17.94       12.42      2.76 o 
  -3   6   9       47.96       54.98      3.47 o 
  -2   6   9       77.12       85.18      3.17 o 
  -1   6   9      663.80      634.00      7.37 o 
   0   6   9      318.60      299.29      5.67 o 
   1   6   9      102.72      102.14      4.08 o 
   2   6   9      216.21      209.03      5.57 o 
   3   6   9      263.96      287.86      8.38 o 
   4   6   9        0.46        0.00      2.20 o 
   5   6   9     1197.48     1164.36     17.95 o 
   6   6   9      213.11      195.61      7.81 o 
   7   6   9      129.51      153.31      8.94 o 
   8   6   9       72.50       88.62      8.10 o 
   9   6   9     1055.57      967.72     22.78 o 
  10   6   9       57.18       63.25      8.78 o 
  11   6   9        4.62        4.03      5.39 o 
  12   6   9        0.63        0.64      5.29 o 
 -14   7   9        0.62        0.00      5.11 o 
 -13   7   9       73.41       76.92      8.95 o 
 -12   7   9       75.69       89.55      9.16 o 
 -11   7   9       11.77        5.82      3.96 o 
 -10   7   9      196.35      193.16      8.57 o 
  -9   7   9        0.02        0.00      3.32 o 
  -8   7   9      816.10      820.82     15.57 o 
  -7   7   9     1448.86     1441.97     20.57 o 
  -6   7   9      170.54      143.01      5.75 o 
  -5   7   9       10.84       10.31      2.47 o 
  -4   7   9        4.43        3.91      2.12 o 
  -3   7   9      219.57      222.46      6.34 o 
  -2   7   9        5.50        2.78      1.90 o 
  -1   7   9      262.18      282.18      6.74 o 
   0   7   9        2.95        0.00      1.55 o 
   1   7   9       56.39       58.97      4.16 o 
   2   7   9       25.85       18.35      3.14 o 
   3   7   9       22.50       22.30      3.93 o 
   4   7   9       24.14       21.72      3.95 o 
   5   7   9      343.96      364.03     10.44 o 
   6   7   9       16.19       16.13      3.95 o 
   7   7   9        6.72       10.99      3.69 o 
   8   7   9       50.36       42.23      5.57 o 
   9   7   9      118.26      119.58      9.80 o 
  10   7   9       85.75       96.93      9.44 o 
  11   7   9        0.02       10.84      9.55 o 
 -13   8   9        3.47        0.00      5.11 o 
 -12   8   9       45.72       48.99      8.12 o 
 -11   8   9      112.10      120.40     10.25 o 
 -10   8   9        8.76       10.31      3.42 o 
  -9   8   9      196.29      198.09      8.67 o 
  -8   8   9      256.48      238.56      9.31 o 
  -7   8   9        2.52        6.82      3.37 o 
  -6   8   9      129.32      117.94      6.53 o 
  -5   8   9      267.01      273.60      8.09 o 
  -4   8   9      110.38      119.70      5.35 o 
  -3   8   9       26.32       41.08      3.55 o 
  -2   8   9        5.50        1.16      3.64 o 
  -1   8   9      950.11      949.16     15.72 o 
   0   8   9       15.74       13.52      2.74 o 
   1   8   9       14.86       16.40      2.42 o 
   2   8   9      309.38      349.45      8.33 o 
   3   8   9      405.66      395.83     23.98 o 
   4   8   9        3.78        2.78      3.28 o 
   5   8   9       66.18       71.49     12.98 o 
   6   8   9        2.26        0.08      3.27 o 
   7   8   9       11.64        7.88      3.86 o 
   8   8   9        1.03        0.62      3.70 o 
   9   8   9        0.06        6.04      5.44 o 
  10   8   9        0.09        0.00      4.85 o 
 -12   9   9       48.59       49.76      8.16 o 
 -11   9   9       57.36       69.75      8.34 o 
 -10   9   9       38.98       36.96      8.11 o 
  -9   9   9       53.17       52.76      5.57 o 
  -8   9   9        8.61        9.40      3.85 o 
  -7   9   9        7.52       16.26      5.21 o 
  -6   9   9       42.53       42.04      6.97 o 
  -5   9   9       70.18       67.27     15.20 o 
  -4   9   9       38.67       28.15      3.49 o 
  -3   9   9      366.97      371.05     11.64 o 
  -2   9   9       15.69       23.51      7.76 o 
  -1   9   9       48.05       38.93      7.51 o 
   0   9   9        1.36        6.83      3.07 o 
   1   9   9      108.90      105.66      5.32 o 
   2   9   9      115.07      121.29      5.81 o 
   3   9   9       44.40       43.44      4.37 o 
   4   9   9       32.96       26.77      4.54 o 
   5   9   9       36.80       21.96      4.60 o 
   6   9   9       99.53       98.77      7.19 o 
   7   9   9      154.23      147.61      8.57 o 
   8   9   9      127.57      138.73     11.99 o 
   9   9   9       31.97       23.73      5.75 o 
  10   9   9       50.04       55.24      8.54 o 
 -11  10   9        0.53        6.24     11.84 o 
 -10  10   9        8.22       12.75      6.36 o 
  -9  10   9        0.93        0.39      3.15 o 
  -8  10   9       25.64       35.42      5.04 o 
  -7  10   9      366.14      358.30     16.91 o 
  -6  10   9        7.03       12.13      4.04 o 
  -5  10   9      189.64      203.26      8.60 o 
  -4  10   9       12.68       19.82      4.37 o 
  -3  10   9       65.70       75.56      7.61 o 
  -2  10   9       57.52       51.00      6.92 o 
  -1  10   9        0.86        0.00      2.83 o 
   0  10   9        6.54        6.85      3.26 o 
   1  10   9        0.40        0.00      2.99 o 
   2  10   9       29.25       26.60      4.71 o 
   3  10   9       26.35       37.04      5.28 o 
   4  10   9      129.64      142.00      6.93 o 
   5  10   9      191.42      204.47      9.33 o 
   6  10   9      143.94      139.98      8.36 o 
   7  10   9       13.80        9.52      4.53 o 
   8  10   9      501.89      536.38     24.99 o 
   9  10   9       38.27       45.74      6.74 o 
 -10  11   9        3.40        0.00      4.70 o 
  -9  11   9        5.27        7.77      4.15 o 
  -8  11   9        3.27        8.21      3.97 o 
  -7  11   9      317.90      289.43     15.14 o 
  -6  11   9        0.05        3.29      4.50 o 
  -5  11   9       13.42       22.13      5.05 o 
  -4  11   9       40.96       48.66      7.20 o 
  -3  11   9       67.92       78.72      8.16 o 
  -2  11   9      574.31      527.84     23.43 o 
  -1  11   9       59.32       61.44      5.85 o 
   0  11   9       90.12       91.80      6.61 o 
   1  11   9        8.82        8.00      7.38 o 
   2  11   9      186.19      165.16      8.88 o 
   3  11   9      232.28      220.50     11.88 o 
   4  11   9       62.42       64.45      6.70 o 
   5  11   9       25.58       18.41      5.19 o 
   6  11   9        0.29        1.73      3.51 o 
   7  11   9        1.39        0.00      4.27 o 
  -9  12   9        0.74        3.25      4.18 o 
  -8  12   9        4.46        8.40      4.30 o 
  -7  12   9        0.01        0.80      3.85 o 
  -6  12   9        2.24        6.59      5.25 o 
  -5  12   9        4.52        9.07      5.49 o 
  -4  12   9      103.63       72.89      8.55 o 
  -3  12   9        0.07        4.12      5.00 o 
  -2  12   9      120.75      102.94      9.44 o 
  -1  12   9        1.44        2.48      4.85 o 
   0  12   9        0.54        2.75      4.71 o 
   1  12   9       17.43       19.28      5.98 o 
   2  12   9        1.17        0.00      5.07 o 
   3  12   9      195.61      189.60     10.10 o 
   4  12   9        9.11        5.42      4.56 o 
   5  12   9      159.49      151.32      9.49 o 
   6  12   9       44.40       33.73      6.21 o 
  -6  13   9        0.59        0.00      5.07 o 
  -5  13   9       13.37        4.43      5.80 o 
  -4  13   9        0.89        4.11      5.65 o 
  -3  13   9       35.11       38.12      7.90 o 
  -2  13   9        9.27       10.61      9.93 o 
  -1  13   9        6.53       10.79      5.87 o 
   0  13   9        3.15        2.29      7.64 o 
   1  13   9        2.91        8.91      8.66 o 
   2  13   9        0.24        7.42      5.81 o 
   3  13   9        0.58        4.73      5.91 o 
   4  13   9        5.46        8.66      4.87 o 
 -14   0  10        1.56        0.00      3.39 o 
 -12   0  10      282.96      290.56     11.79 o 
 -10   0  10      593.72      686.58     16.29 o 
  -8   0  10      666.30      696.96     17.19 o 
  -6   0  10     3598.98     3885.62     57.04 o 
  -4   0  10       17.43       11.71      3.56 o 
  -2   0  10     7004.80     7373.51     85.30 o 
   0   0  10       33.35       14.26      3.06 o 
   2   0  10      247.13      241.75     14.39 o 
   4   0  10       17.10       22.92      4.84 o 
   6   0  10        2.84        7.89      4.07 o 
   8   0  10        1.28        8.02      3.60 o 
  10   0  10        0.01        2.04      5.09 o 
  12   0  10      122.96      101.85     13.50 o 
 -16   1  10       65.09       54.75     10.69 o 
 -15   1  10      213.16      239.33     15.15 o 
 -14   1  10       56.15       40.40      4.55 o 
 -13   1  10      131.46      101.12      5.79 o 
 -12   1  10       15.13       13.79      2.78 o 
 -11   1  10      302.23      298.17      7.96 o 
 -10   1  10      234.02      234.71      7.79 o 
  -9   1  10       64.27       75.07      4.09 o 
  -8   1  10      156.71      139.01      5.98 o 
  -7   1  10      610.94      565.02     10.83 o 
  -6   1  10       32.74       32.93      3.58 o 
  -5   1  10      215.95      177.84      7.11 o 
  -4   1  10        5.77       15.44      2.79 o 
  -3   1  10      614.61      675.39     12.60 o 
  -2   1  10     7893.48     7922.54     45.31 o 
  -1   1  10      147.69      175.03      5.83 o 
   0   1  10      110.48       98.13      4.39 o 
   1   1  10      196.69      230.82      5.43 o 
   2   1  10       14.39       17.44      1.73 o 
   3   1  10     1486.56     1446.07     12.83 o 
   4   1  10       83.25       88.63      7.03 o 
   5   1  10      243.72      230.62      9.17 o 
   6   1  10      207.07      213.08      7.55 o 
   7   1  10      275.66      256.46      8.15 o 
   8   1  10      362.15      375.57      9.86 o 
   9   1  10       43.40       20.17      4.55 o 
  10   1  10       21.96       18.13      6.67 o 
  11   1  10       27.03       30.96      6.19 o 
  12   1  10       59.89       43.31      9.93 o 
  13   1  10       59.28       50.00     16.81 o 
 -16   2  10       34.84       47.29      7.47 o 
 -15   2  10        0.20        6.99      5.03 o 
 -14   2  10       29.08       35.14      4.26 o 
 -13   2  10       70.05       69.36      4.40 o 
 -12   2  10      688.19      646.87     11.97 o 
 -11   2  10      183.21      185.44      7.73 o 
 -10   2  10        4.51        6.26      2.73 o 
  -9   2  10      197.08      197.72      7.24 o 
  -8   2  10      294.41      290.77      9.18 o 
  -7   2  10      576.44      622.10     11.56 o 
  -6   2  10      295.68      296.05      7.69 o 
  -5   2  10        3.56        5.63      2.01 o 
  -4   2  10      167.55      179.53      6.24 o 
  -3   2  10       37.10       19.41      3.04 o 
  -2   2  10     1314.82     1291.61     14.12 o 
  -1   2  10     1459.60     1313.41     17.65 o 
   0   2  10      226.58      263.96      6.17 o 
   1   2  10      404.56      401.55      7.36 o 
   2   2  10     1859.38     1730.30     16.73 o 
   3   2  10        9.69       15.02      1.62 o 
   4   2  10      735.95      588.65     10.28 o 
   5   2  10      165.66      156.90      5.12 o 
   6   2  10      122.68      116.07      7.39 o 
   7   2  10      388.62      385.25     12.77 o 
   8   2  10      545.08      493.34     14.89 o 
   9   2  10       74.77       48.81     10.82 o 
  10   2  10      159.31      152.52      8.15 o 
  11   2  10        0.92        4.32      3.77 o 
  12   2  10        1.75        5.51      4.59 o 
  13   2  10        0.83        0.00      4.52 o 
 -15   3  10       19.27       38.30      5.59 o 
 -14   3  10        9.09        9.46      3.29 o 
 -13   3  10        0.09        0.00      2.75 o 
 -12   3  10       62.27       64.75      5.66 o 
 -11   3  10      688.63      710.13     14.45 o 
 -10   3  10        8.95        6.20      2.92 o 
  -9   3  10       13.44       12.55      3.03 o 
  -8   3  10      307.33      362.87     10.98 o 
  -7   3  10      313.22      307.68      8.38 o 
  -6   3  10      207.66      200.20      6.57 o 
  -5   3  10     2099.49     1960.65     21.22 o 
  -4   3  10       37.04       43.40      3.33 o 
  -3   3  10     1177.20     1050.29     16.90 o 
  -2   3  10     5898.44     6500.05     69.04 o 
  -1   3  10      813.05      945.16     12.83 o 
   0   3  10     1883.83     2085.70     20.27 o 
   1   3  10      132.63      158.56      4.90 o 
   2   3  10     1098.04     1061.18     19.29 o 
   3   3  10      117.95      100.62      4.12 o 
   4   3  10      138.72      167.09      5.18 o 
   5   3  10      303.52      333.76      7.19 o 
   6   3  10        0.76        0.00      3.82 o 
   7   3  10       17.88       19.21      4.59 o 
   8   3  10       25.29       20.34      7.26 o 
   9   3  10       22.52       20.62      5.39 o 
  10   3  10        0.54        0.00      2.73 o 
  11   3  10       38.58       34.45      5.39 o 
  12   3  10        7.87        8.33      4.22 o 
 -15   4  10        0.06        0.00      3.57 o 
 -14   4  10       16.82       16.84      4.43 o 
 -13   4  10        7.06        6.74      6.57 o 
 -12   4  10        6.57        5.55      4.45 o 
 -11   4  10      268.08      270.09      9.50 o 
 -10   4  10       88.47       67.02      5.32 o 
  -9   4  10      179.83      176.10      7.34 o 
  -8   4  10       68.31       76.74      5.23 o 
  -7   4  10        0.45        0.00      1.71 o 
  -6   4  10      260.21      255.53      7.59 o 
  -5   4  10       23.60       21.98      5.44 o 
  -4   4  10      294.99      322.74      9.15 o 
  -3   4  10       46.53       44.76      3.39 o 
  -2   4  10     1427.47     1286.99     13.63 o 
  -1   4  10        9.76        3.41      1.39 o 
   0   4  10      499.32      488.81      7.75 o 
   1   4  10      141.46      177.80      4.96 o 
   2   4  10        4.74        7.83      1.64 o 
   3   4  10       74.50       81.93      3.92 o 
   4   4  10        0.39        2.32      1.86 o 
   5   4  10      235.66      240.18      7.96 o 
   6   4  10       68.20       81.85      5.41 o 
   7   4  10       25.04       41.00      5.75 o 
   8   4  10       27.59       52.56      8.15 o 
   9   4  10        2.70        0.00      3.84 o 
  10   4  10      199.81      177.87     11.07 o 
  11   4  10       25.73       13.09      4.42 o 
  12   4  10        0.51        0.00      3.81 o 
 -15   5  10       56.99       59.55      8.46 o 
 -14   5  10       15.69        2.74     11.97 o 
 -13   5  10        1.83        0.00      3.64 o 
 -12   5  10       24.48       21.02      4.38 o 
 -11   5  10      118.78      125.98      7.18 o 
 -10   5  10       51.75       69.07      5.57 o 
  -9   5  10      509.41      502.25     12.09 o 
  -8   5  10       36.91       18.03      3.21 o 
  -7   5  10       23.27       18.62      3.18 o 
  -6   5  10        7.98        8.60      2.43 o 
  -5   5  10       10.64       12.01      2.58 o 
  -4   5  10       76.08       92.39      4.80 o 
  -3   5  10      310.70      315.07      5.24 o 
  -2   5  10      210.67      223.51      4.69 o 
  -1   5  10       79.06       71.15      3.10 o 
   0   5  10       61.38       69.00      3.31 o 
   1   5  10      160.31      171.42      4.92 o 
   2   5  10       87.51       97.72      4.52 o 
   3   5  10     3997.49     3984.36     36.13 o 
   4   5  10      278.36      261.82      8.31 o 
   5   5  10      201.09      182.11      7.43 o 
   6   5  10      475.43      520.27     12.07 o 
   7   5  10      576.29      586.93     28.01 o 
   8   5  10        1.65        4.22      4.31 o 
   9   5  10       82.18       61.36      7.46 o 
  10   5  10       46.20       30.65      6.47 o 
  11   5  10      119.07      121.68     10.08 o 
  12   5  10        7.12        0.03      4.01 o 
 -14   6  10       25.10       21.62      6.37 o 
 -13   6  10        1.02        1.65      5.00 o 
 -12   6  10       44.16       41.87      5.38 o 
 -11   6  10       39.09       42.31      5.08 o 
 -10   6  10       12.70       15.17      4.01 o 
  -9   6  10      399.21      399.69     11.16 o 
  -8   6  10      237.42      236.43      9.81 o 
  -7   6  10       87.30       80.69      6.91 o 
  -6   6  10      656.78      625.68     16.88 o 
  -5   6  10      447.16      431.04     10.37 o 
  -4   6  10      269.75      237.25      6.48 o 
  -3   6  10      151.01      145.79      5.15 o 
  -2   6  10      566.40      580.23      9.57 o 
  -1   6  10       24.32       22.78      2.18 o 
   0   6  10      105.23      120.06      4.01 o 
   1   6  10      356.84      337.81      8.43 o 
   2   6  10       21.70       14.08      4.66 o 
   3   6  10      292.98      297.25      8.81 o 
   4   6  10       35.38       22.92      3.85 o 
   5   6  10      326.61      336.93     10.08 o 
   6   6  10       15.02       13.34      3.81 o 
   7   6  10        1.40        2.03      3.21 o 
   8   6  10        1.62        4.84      4.59 o 
   9   6  10       98.05       87.39     14.77 o 
  10   6  10        0.75        2.63      5.47 o 
  11   6  10        2.73        0.00      4.59 o 
 -14   7  10        0.11        1.08      6.75 o 
 -13   7  10        0.00        0.00      4.85 o 
 -12   7  10       38.50       30.47      8.38 o 
 -11   7  10      111.03      107.17      9.06 o 
 -10   7  10        0.14        4.71      3.33 o 
  -9   7  10      188.70      160.05      7.81 o 
  -8   7  10       20.98       24.93      4.40 o 
  -7   7  10     2405.82     2436.33     39.08 o 
  -6   7  10      522.02      537.56     10.38 o 
  -5   7  10      310.73      307.00      7.75 o 
  -4   7  10       48.57       56.02      3.89 o 
  -3   7  10       10.45       13.81      2.63 o 
  -2   7  10      578.64      571.52      9.92 o 
  -1   7  10      173.50      196.84      5.29 o 
   0   7  10        0.72        1.07      1.56 o 
   1   7  10      423.08      431.92      7.53 o 
   2   7  10      269.06      268.67      9.83 o 
   3   7  10     1727.40     1731.94     30.94 o 
   4   7  10      239.11      232.79     11.87 o 
   5   7  10       17.77       23.03      4.27 o 
   6   7  10       51.82       60.95      5.78 o 
   7   7  10        9.43        4.91      3.65 o 
   8   7  10      122.97      140.68     10.14 o 
   9   7  10        6.05        0.00      4.39 o 
  10   7  10        3.06        4.29     10.44 o 
  11   7  10        2.99        6.51      8.15 o 
 -13   8  10       49.20       51.89     10.31 o 
 -12   8  10        3.58        2.53      5.38 o 
 -11   8  10       27.92       30.78      5.14 o 
 -10   8  10        9.56        7.37      3.26 o 
  -9   8  10       86.76       66.50      6.06 o 
  -8   8  10      504.83      463.98     18.89 o 
  -7   8  10      264.61      272.22      9.64 o 
  -6   8  10       76.27       82.99      7.99 o 
  -5   8  10        6.05        3.03      2.47 o 
  -4   8  10       30.13       29.27      3.45 o 
  -3   8  10       10.63        9.09      2.58 o 
  -2   8  10       87.95       85.31      4.65 o 
  -1   8  10       19.64       22.92      3.70 o 
   0   8  10       39.61       47.99      4.26 o 
   1   8  10        1.26        0.00      1.88 o 
   2   8  10       40.02       39.55      4.19 o 
   3   8  10      999.27     1044.25     24.25 o 
   4   8  10      166.23      190.03      8.33 o 
   5   8  10      161.20      163.56     11.66 o 
   6   8  10       42.66       58.61      7.09 o 
   7   8  10        0.22        2.10      3.52 o 
   8   8  10        0.06        4.42      6.44 o 
   9   8  10       71.49       89.24      9.34 o 
  10   8  10      184.89      192.29     12.49 o 
 -12   9  10        5.07        0.26      5.18 o 
 -11   9  10       59.03       66.40      6.92 o 
 -10   9  10       11.40       16.55      4.49 o 
  -9   9  10        0.57        5.02      3.34 o 
  -8   9  10      231.09      235.51     13.93 o 
  -7   9  10       81.49       80.44      6.24 o 
  -6   9  10       26.35       21.01      4.05 o 
  -5   9  10       59.57       62.11      5.43 o 
  -4   9  10       23.80       19.84      3.34 o 
  -3   9  10      165.39      182.08      6.60 o 
  -2   9  10        2.92        7.43      3.21 o 
  -1   9  10       83.45       80.86      5.80 o 
   0   9  10        0.12        0.00      2.62 o 
   1   9  10        5.46        3.82      4.86 o 
   2   9  10       43.89       45.60      5.28 o 
   3   9  10       49.01       46.00      7.28 o 
   4   9  10       13.44       14.64      4.53 o 
   5   9  10      101.69      109.60      8.19 o 
   6   9  10      103.74      100.86     11.23 o 
   7   9  10       43.32       32.88      5.43 o 
   8   9  10      197.94      210.64     10.40 o 
   9   9  10        2.01        0.00     13.11 o 
 -11  10  10        6.72       10.67      5.74 o 
 -10  10  10        2.70        3.82      3.82 o 
  -9  10  10        5.20        0.00      5.53 o 
  -8  10  10       47.85       32.85      5.09 o 
  -7  10  10        0.05        0.00      3.26 o 
  -6  10  10       54.48       53.12      6.94 o 
  -5  10  10       50.53       45.01      5.18 o 
  -4  10  10        9.69       11.47      3.67 o 
  -3  10  10      386.42      373.44     11.24 o 
  -2  10  10      105.02       98.37     10.00 o 
  -1  10  10        5.21        4.81      4.91 o 
   0  10  10        7.11        2.84      3.32 o 
   1  10  10       46.52       40.52      5.18 o 
   2  10  10        5.38        7.83      7.01 o 
   3  10  10       54.92       47.37      5.74 o 
   4  10  10      344.10      355.12     11.98 o 
   5  10  10       10.08        8.60      4.26 o 
   6  10  10        7.97        2.34      4.20 o 
   7  10  10        0.04        0.00      3.87 o 
   8  10  10       45.80       43.04      6.71 o 
 -10  11  10        0.48        4.80      4.20 o 
  -9  11  10        0.23        1.15      3.85 o 
  -8  11  10        6.24        9.61      4.10 o 
  -7  11  10        0.30        0.00      3.93 o 
  -6  11  10        4.68        1.41      3.52 o 
  -5  11  10       11.63        1.28      4.71 o 
  -4  11  10        7.86        8.96      5.21 o 
  -3  11  10        5.48        9.37      4.95 o 
  -2  11  10        6.68        5.92      4.57 o 
  -1  11  10       14.89       16.62      4.19 o 
   0  11  10        2.28        2.53      4.38 o 
   1  11  10       10.37        0.89      4.34 o 
   2  11  10       41.72       22.11      5.08 o 
   3  11  10      422.65      479.18     16.75 o 
   4  11  10      238.92      240.76     10.65 o 
   5  11  10        0.08        5.50      4.41 o 
   6  11  10      103.50      108.89      8.37 o 
   7  11  10        2.22        2.95      4.67 o 
  -8  12  10        0.13        2.92      3.87 o 
  -7  12  10       54.59       48.67      6.10 o 
  -6  12  10       42.02       54.10     19.22 o 
  -5  12  10       88.35       99.73      9.60 o 
  -4  12  10       70.14       53.88      8.01 o 
  -3  12  10      223.44      204.84     19.73 o 
  -2  12  10       83.84       86.30     10.57 o 
  -1  12  10       29.76       35.63      7.09 o 
   0  12  10        0.38        0.00      4.52 o 
   1  12  10        0.35        3.61      4.89 o 
   2  12  10        9.61       12.31      5.81 o 
   3  12  10        4.44        0.96      4.39 o 
   4  12  10        4.46        6.76      8.49 o 
   5  12  10       71.43       85.75      9.08 o 
  -6  13  10       46.50       61.02     13.75 o 
  -5  13  10      199.76      186.18     12.69 o 
  -4  13  10       42.26       31.89      7.56 o 
  -3  13  10      336.45      324.83     15.57 o 
  -2  13  10        1.57        2.94      5.39 o 
  -1  13  10        5.65        7.38      8.40 o 
   0  13  10        0.91        6.37      8.66 o 
   1  13  10        3.99        0.00      7.38 o 
   2  13  10        6.30        0.00      5.44 o 
   3  13  10        7.65        3.99      6.36 o 
 -15   0  11       63.23       85.69     10.44 o 
 -13   0  11      192.89      167.43     10.16 o 
 -11   0  11       29.48       34.12      5.31 o 
  -9   0  11       22.38       20.12      3.96 o 
  -7   0  11       36.18       44.56      6.62 o 
  -5   0  11       30.23       25.97      5.09 o 
  -3   0  11     1033.43     1040.15     23.17 o 
  -1   0  11        2.18        9.93      3.06 o 
   1   0  11       76.11       84.54      5.86 o 
   3   0  11     1454.65     1604.24     20.17 o 
   5   0  11      285.42      286.46     14.26 o 
   7   0  11        3.38        0.00      3.31 o 
   9   0  11      338.65      359.24     12.94 o 
  11   0  11        0.65        4.84      6.37 o 
 -16   1  11       59.50       52.03      7.92 o 
 -15   1  11        0.25        4.06      3.35 o 
 -14   1  11        0.00        0.73      2.99 o 
 -13   1  11       52.40       64.59      7.00 o 
 -12   1  11      306.36      302.31      8.68 o 
 -11   1  11       17.36       20.83      3.34 o 
 -10   1  11      148.56      166.94      8.12 o 
  -9   1  11        1.54        1.82      2.32 o 
  -8   1  11       74.81       97.11      6.02 o 
  -7   1  11        2.67        4.20      2.31 o 
  -6   1  11      184.74      147.42      8.15 o 
  -5   1  11        7.28       16.18      3.24 o 
  -4   1  11      855.23      918.39     16.02 o 
  -3   1  11      874.06     1014.54     16.29 o 
  -2   1  11     5619.88     5913.54     49.19 o 
  -1   1  11     2043.72     2009.62     23.29 o 
   0   1  11       16.37        9.23      2.02 o 
   1   1  11      250.92      243.45      5.80 o 
   2   1  11       16.69       17.46      1.88 o 
   3   1  11       65.08       71.61      3.01 o 
   4   1  11      494.12      498.99     12.65 o 
   5   1  11      817.22      774.54     16.18 o 
   6   1  11      350.22      307.21     10.32 o 
   7   1  11       38.66       31.36      3.83 o 
   8   1  11      535.34      486.56     14.86 o 
   9   1  11       72.50       46.07      5.94 o 
  10   1  11        4.74        7.76      4.65 o 
  11   1  11       15.72       20.03      5.39 o 
  12   1  11      169.10      147.02     11.16 o 
 -16   2  11       12.10       11.04      6.24 o 
 -15   2  11        1.28        2.35      3.95 o 
 -14   2  11        3.03        5.92      3.65 o 
 -13   2  11       18.17       16.66      4.31 o 
 -12   2  11       69.85       71.18      7.11 o 
 -11   2  11      225.45      215.58      8.37 o 
 -10   2  11        9.84        1.01      2.61 o 
  -9   2  11       36.90       26.29      3.82 o 
  -8   2  11      233.72      239.63      7.74 o 
  -7   2  11      555.12      542.50     11.02 o 
  -6   2  11      287.94      242.83     10.54 o 
  -5   2  11     2067.05     2126.48     22.49 o 
  -4   2  11       19.62       22.09      2.73 o 
  -3   2  11      223.67      290.50      8.80 o 
  -2   2  11     1095.61     1215.77     14.06 o 
  -1   2  11     1504.35     1301.10     18.12 o 
   0   2  11       82.64       75.03      3.73 o 
   1   2  11      799.02      799.35     20.00 o 
   2   2  11       19.50       16.10      2.14 o 
   3   2  11      277.76      292.80      7.44 o 
   4   2  11      600.83      562.97     10.45 o 
   5   2  11       44.60       39.35      4.41 o 
   6   2  11       41.77       33.82      6.89 o 
   7   2  11       90.95      103.31     14.77 o 
   8   2  11        8.05        8.43      4.97 o 
   9   2  11        3.82       12.51      5.60 o 
  10   2  11        0.03        2.04      3.84 o 
  11   2  11       44.62       51.60      5.96 o 
  12   2  11       28.61       24.24      7.13 o 
 -15   3  11        0.09        4.10      4.93 o 
 -14   3  11      174.85      176.54     14.06 o 
 -13   3  11       33.09       18.14      4.15 o 
 -12   3  11       85.33       79.52      6.21 o 
 -11   3  11       15.21       12.38      4.40 o 
 -10   3  11       34.65       51.24      4.85 o 
  -9   3  11       14.41       16.81      3.50 o 
  -8   3  11      436.74      441.18     10.58 o 
  -7   3  11       28.06       25.74      3.34 o 
  -6   3  11        4.99        8.51      5.56 o 
  -5   3  11       59.12       47.56      3.82 o 
  -4   3  11      142.56      136.51      5.34 o 
  -3   3  11      187.66      171.77      7.17 o 
  -2   3  11     1230.56     1274.91     16.86 o 
  -1   3  11      118.51      102.66      4.64 o 
   0   3  11       15.64       11.54      2.10 o 
   1   3  11      166.13      148.42      5.39 o 
   2   3  11      231.01      227.66      5.79 o 
   3   3  11       13.42       14.45      2.33 o 
   4   3  11     5634.49     5755.75     39.59 o 
   5   3  11      180.41      168.27      5.65 o 
   6   3  11       85.08       72.34      6.74 o 
   7   3  11      103.62      100.04      7.92 o 
   8   3  11     2277.64     2110.63     33.63 o 
   9   3  11      336.61      299.10     12.67 o 
  10   3  11       50.69       59.89      7.56 o 
  11   3  11       23.71       18.91      4.82 o 
  12   3  11       13.25        0.00      4.10 o 
 -15   4  11       12.35       16.32      5.87 o 
 -14   4  11        0.01        0.00      3.49 o 
 -13   4  11        0.31        1.21      3.62 o 
 -12   4  11        8.61       12.21      3.95 o 
 -11   4  11      155.97      146.02      8.13 o 
 -10   4  11        0.35        0.13      2.90 o 
  -9   4  11       97.98      102.50      6.27 o 
  -8   4  11     3797.54     3650.40     42.20 o 
  -7   4  11      268.43      279.84      8.48 o 
  -6   4  11       18.56       13.31      2.69 o 
  -5   4  11      738.48      711.04     12.49 o 
  -4   4  11      267.63      267.99      7.44 o 
  -3   4  11      107.38      110.02      6.09 o 
  -2   4  11        4.80        9.40      2.75 o 
  -1   4  11      287.90      240.93      5.79 o 
   0   4  11      253.79      243.41      5.67 o 
   1   4  11       97.05       94.38      5.40 o 
   2   4  11      394.60      394.38      7.07 o 
   3   4  11      520.43      530.67      9.12 o 
   4   4  11      742.34      800.81     14.76 o 
   5   4  11        3.98        2.09      2.66 o 
   6   4  11       10.41       11.30      8.91 o 
   7   4  11        3.92        5.79      3.91 o 
   8   4  11       64.13       60.83      7.11 o 
   9   4  11       13.25       16.41      5.31 o 
  10   4  11       13.17       13.45      5.39 o 
  11   4  11        0.87        0.00      3.61 o 
  12   4  11       40.28       35.70      6.02 o 
 -15   5  11        0.59        3.16      5.26 o 
 -14   5  11        8.38       18.63      8.66 o 
 -13   5  11       45.77       41.34      5.63 o 
 -12   5  11      143.19      128.94      7.78 o 
 -11   5  11        1.01        0.00      3.18 o 
 -10   5  11        0.87        0.00      3.03 o 
  -9   5  11      233.44      234.01      8.82 o 
  -8   5  11      923.11      877.98     16.93 o 
  -7   5  11       20.35       24.98      3.77 o 
  -6   5  11      445.21      468.77     10.68 o 
  -5   5  11       17.83       26.42      3.28 o 
  -4   5  11       72.70       54.80      4.07 o 
  -3   5  11      421.82      448.55      8.52 o 
  -2   5  11      773.48      870.75      9.79 o 
  -1   5  11        2.15        2.86      1.44 o 
   0   5  11       27.96       41.22      3.09 o 
   1   5  11       69.81       81.56      3.82 o 
   2   5  11      915.63      949.01     15.16 o 
   3   5  11        3.04        4.55      2.65 o 
   4   5  11      159.77      143.43      6.87 o 
   5   5  11       38.19       27.23      3.99 o 
   6   5  11        0.49        3.02      2.90 o 
   7   5  11        1.20        1.35      3.61 o 
   8   5  11        4.89       12.08      5.03 o 
   9   5  11        3.31        3.55      7.51 o 
  10   5  11        4.85       12.60      5.58 o 
  11   5  11       10.33        9.83      6.11 o 
 -14   6  11       23.39       21.63      7.51 o 
 -13   6  11       25.62       22.10      4.97 o 
 -12   6  11        0.24        1.74      3.70 o 
 -11   6  11       96.00      106.76      7.10 o 
 -10   6  11        3.43        3.54      3.32 o 
  -9   6  11      238.26      233.59      8.86 o 
  -8   6  11      320.93      294.54      9.84 o 
  -7   6  11      443.77      444.64     11.31 o 
  -6   6  11       22.47       13.61      3.18 o 
  -5   6  11        2.46        0.25      2.21 o 
  -4   6  11       23.61       21.22      4.78 o 
  -3   6  11      236.34      229.73      6.48 o 
  -2   6  11      126.99      145.39      5.92 o 
  -1   6  11      118.65      107.50      3.91 o 
   0   6  11       50.00       44.02      2.85 o 
   1   6  11      194.87      198.60      5.67 o 
   2   6  11      275.15      302.85     10.72 o 
   3   6  11        2.01        4.81      3.07 o 
   4   6  11      326.86      292.95     10.59 o 
   5   6  11      108.35       91.93      6.15 o 
   6   6  11      246.76      236.17      8.80 o 
   7   6  11       37.70       58.71      6.84 o 
   8   6  11       13.85       21.84      5.75 o 
   9   6  11        0.05        1.30      6.37 o 
  10   6  11       20.17        6.96      5.37 o 
  11   6  11        0.02        0.00      4.64 o 
 -14   7  11       20.55       15.73      6.36 o 
 -13   7  11        0.18        1.28      5.14 o 
 -12   7  11        0.92        5.29      4.21 o 
 -11   7  11       42.79       56.78      7.14 o 
 -10   7  11        3.29        8.30      3.67 o 
  -9   7  11      193.02      200.13      9.37 o 
  -8   7  11      213.18      172.18      8.22 o 
  -7   7  11      584.00      622.46     13.76 o 
  -6   7  11      339.59      353.02      9.04 o 
  -5   7  11       16.82       21.76      3.20 o 
  -4   7  11      326.90      352.17      8.25 o 
  -3   7  11       12.83       10.10      2.60 o 
  -2   7  11      299.87      330.03      8.27 o 
  -1   7  11        4.65        3.16      2.14 o 
   0   7  11       17.56       18.76      2.33 o 
   1   7  11       64.94       57.45      5.04 o 
   2   7  11      112.40       99.63      5.91 o 
   3   7  11        3.30        2.91      3.18 o 
   4   7  11     1341.60     1359.31     20.50 o 
   5   7  11        7.57        8.05      4.30 o 
   6   7  11      189.84      193.23      8.50 o 
   7   7  11      147.83      151.35      8.13 o 
   8   7  11      288.44      304.63     13.37 o 
   9   7  11        8.55        6.23      5.31 o 
  10   7  11       30.78       22.70      6.92 o 
 -13   8  11        7.78       13.99      6.42 o 
 -12   8  11        0.01        0.18      3.96 o 
 -11   8  11       67.65       66.14      6.41 o 
 -10   8  11       56.98       52.91      4.96 o 
  -9   8  11       14.99       14.62      4.29 o 
  -8   8  11      175.97      165.35      8.21 o 
  -7   8  11      269.38      324.47     10.38 o 
  -6   8  11      103.96      122.65      5.95 o 
  -5   8  11      418.86      421.27      9.59 o 
  -4   8  11       57.73       39.31      3.85 o 
  -3   8  11      155.45      117.42      5.48 o 
  -2   8  11       20.66       21.32      4.89 o 
  -1   8  11      558.84      585.46     12.70 o 
   0   8  11        1.14        1.47      2.30 o 
   1   8  11      104.99       94.39      7.12 o 
   2   8  11        2.69        5.60      2.83 o 
   3   8  11      945.91      910.41     17.80 o 
   4   8  11       13.07        9.67      4.56 o 
   5   8  11       34.14       31.36      5.27 o 
   6   8  11        0.00        0.00      3.23 o 
   7   8  11        1.70        5.34      3.95 o 
   8   8  11        0.00        5.33      6.49 o 
   9   8  11       13.68        4.62     10.57 o 
 -12   9  11        0.08        0.00     14.51 o 
 -11   9  11       16.50       11.64      4.50 o 
 -10   9  11       43.34       47.62      5.84 o 
  -9   9  11        4.60        0.00      3.04 o 
  -8   9  11       85.24       72.56      6.43 o 
  -7   9  11       32.65       29.87      4.85 o 
  -6   9  11        6.81       14.74      3.78 o 
  -5   9  11       26.62       30.54      4.62 o 
  -4   9  11       47.91       38.24      4.01 o 
  -3   9  11        0.01        2.06      2.46 o 
  -2   9  11       11.37       16.00      3.68 o 
  -1   9  11       90.23       86.16      6.46 o 
   0   9  11       27.02       23.89      4.12 o 
   1   9  11       54.54       52.13      8.27 o 
   2   9  11       97.15       79.23      9.59 o 
   3   9  11      415.22      404.61     10.05 o 
   4   9  11      639.15      642.75     14.81 o 
   5   9  11        5.22        0.00      3.57 o 
   6   9  11        1.71        6.50      4.09 o 
   7   9  11       68.64       62.99      6.82 o 
   8   9  11      292.15      293.39     14.01 o 
   9   9  11       10.74       23.93     10.19 o 
 -11  10  11        1.19       10.62      4.08 o 
 -10  10  11        7.52       13.68      6.32 o 
  -9  10  11        6.63        4.31      3.78 o 
  -8  10  11        2.52        3.18      3.52 o 
  -7  10  11       26.31       21.10      5.33 o 
  -6  10  11       39.24       27.70      4.75 o 
  -5  10  11        1.30        0.00      3.32 o 
  -4  10  11       32.80       45.09      6.75 o 
  -3  10  11       23.63       26.51      4.55 o 
  -2  10  11       33.16       39.68      4.97 o 
  -1  10  11        2.23        1.41      3.13 o 
   0  10  11        8.37        8.09      4.64 o 
   1  10  11        5.14        3.21      3.62 o 
   2  10  11        3.19        0.82      3.78 o 
   3  10  11        2.82        2.90      3.85 o 
   4  10  11        0.08        1.70      3.82 o 
   5  10  11       24.59       26.42      5.19 o 
   6  10  11        1.03        0.00      4.01 o 
   7  10  11        5.44        9.17      4.65 o 
 -10  11  11        0.39        1.28      5.76 o 
  -9  11  11        1.95        0.06      3.74 o 
  -8  11  11        0.00        0.00      3.43 o 
  -7  11  11       60.46       68.38      6.62 o 
  -6  11  11        9.05        4.48      3.85 o 
  -5  11  11       11.67       17.79      5.85 o 
  -4  11  11      103.92      109.63      9.52 o 
  -3  11  11       85.56       77.35      8.54 o 
  -2  11  11       61.04       68.76      6.29 o 
  -1  11  11      106.06       92.92      6.86 o 
   0  11  11        0.08        7.97      4.57 o 
   1  11  11        0.04        0.00      4.28 o 
   2  11  11        3.64        1.13      3.90 o 
   3  11  11        3.44        8.60      4.34 o 
   4  11  11       26.61       21.42      5.53 o 
   5  11  11        9.98       11.62      4.74 o 
   6  11  11        0.00        0.00      5.25 o 
  -8  12  11        7.95        1.95      4.28 o 
  -7  12  11        4.49        3.29      5.57 o 
  -6  12  11        5.44        7.48      5.75 o 
  -5  12  11      102.80      105.18     17.95 o 
  -4  12  11       66.08       58.02      9.29 o 
  -3  12  11      155.84      178.82     37.94 o 
  -2  12  11       18.07        7.30      7.26 o 
  -1  12  11        0.00        0.00      7.64 o 
   0  12  11        0.38        1.45     10.31 o 
   1  12  11        4.31        3.96      5.37 o 
   2  12  11        1.73        0.00      5.29 o 
   3  12  11       74.59       73.70      7.30 o 
   4  12  11       19.09       17.45      5.23 o 
  -5  13  11        0.01        0.23      6.01 o 
  -4  13  11        6.71       12.29      6.11 o 
  -3  13  11       24.30       19.48      6.84 o 
  -2  13  11        5.61        6.11      8.40 o 
  -1  13  11        4.23        0.00      7.64 o 
   0  13  11        1.65        0.00      6.87 o 
   1  13  11        3.17        2.72      5.36 o 
   2  13  11       17.27       18.41      7.64 o 
 -16   0  12       14.32       32.39      8.28 o 
 -14   0  12        4.07        4.07      6.37 o 
 -12   0  12      987.21      939.14     21.42 o 
 -10   0  12        6.71       12.54      3.95 o 
  -8   0  12      337.76      346.55     16.04 o 
  -6   0  12     2648.99     2582.69     45.32 o 
  -4   0  12     1612.09     1832.30     34.63 o 
  -2   0  12     8833.11    10421.16    116.62 o 
   0   0  12      231.22      208.03      9.17 o 
   2   0  12      510.37      482.63     10.50 o 
   4   0  12      791.48      865.23     25.21 o 
   6   0  12       35.09       25.97      6.11 o 
   8   0  12        6.83        6.02      3.87 o 
  10   0  12       50.30       52.45     10.44 o 
  12   0  12       27.40       15.53      7.89 o 
 -16   1  12       11.60       13.20      6.01 o 
 -15   1  12        0.01        0.45      3.36 o 
 -14   1  12       24.75       20.16      4.09 o 
 -13   1  12      205.71      205.06     11.02 o 
 -12   1  12      276.56      254.99     19.18 o 
 -11   1  12       23.74       16.45      3.87 o 
 -10   1  12       25.31       31.07      4.26 o 
  -9   1  12        6.32       10.35      3.09 o 
  -8   1  12       32.92       33.26      3.81 o 
  -7   1  12      178.77      179.50      8.91 o 
  -6   1  12      170.22      206.29      9.68 o 
  -5   1  12        7.00       13.25      3.95 o 
  -4   1  12     1802.29     1657.27     23.04 o 
  -3   1  12       47.31       27.78      3.60 o 
  -2   1  12      516.57      486.99     12.22 o 
  -1   1  12       59.08       61.76      4.33 o 
   0   1  12      139.85      148.95      5.73 o 
   1   1  12       40.19       29.97      2.68 o 
   2   1  12      242.46      214.30      5.09 o 
   3   1  12      309.30      258.63      7.11 o 
   4   1  12      943.15     1019.82     19.24 o 
   5   1  12      435.61      423.00     12.67 o 
   6   1  12       34.26       39.94      7.26 o 
   7   1  12        0.51        4.36      2.95 o 
   8   1  12      305.95      246.59     18.46 o 
   9   1  12      677.82      647.35     15.11 o 
  10   1  12       20.38       18.54      5.57 o 
  11   1  12        7.22        7.51      5.73 o 
  12   1  12       17.97       12.67      6.00 o 
 -15   2  12       10.41        8.80      4.49 o 
 -14   2  12        6.15        1.20      3.66 o 
 -13   2  12        0.40        5.10      3.63 o 
 -12   2  12      303.42      301.87     10.34 o 
 -11   2  12      169.73      186.00     10.83 o 
 -10   2  12        1.06        0.92      2.83 o 
  -9   2  12      283.03      257.79      8.77 o 
  -8   2  12        1.65        0.00      3.37 o 
  -7   2  12       50.26       51.99      4.31 o 
  -6   2  12        4.13        8.38      2.43 o 
  -5   2  12      122.15      109.69      7.89 o 
  -4   2  12      504.24      460.70     11.60 o 
  -3   2  12      336.22      349.19     11.33 o 
  -2   2  12       34.90       34.01      2.97 o 
  -1   2  12       13.00       21.90      3.04 o 
   0   2  12       17.69       28.91      3.33 o 
   1   2  12        8.83       12.30      3.44 o 
   2   2  12      949.36      990.76     12.72 o 
   3   2  12        3.62        3.14      2.14 o 
   4   2  12     1412.57     1471.73     18.21 o 
   5   2  12        2.42        0.75      2.55 o 
   6   2  12       20.27       10.20      3.13 o 
   7   2  12       93.91      118.02      8.46 o 
   8   2  12        0.23        1.66      3.84 o 
   9   2  12      138.42      137.38      9.78 o 
  10   2  12       72.47       70.85      6.46 o 
  11   2  12       18.13        9.42      4.50 o 
  12   2  12       46.36       49.33      9.17 o 
 -15   3  12        1.59        4.95      4.39 o 
 -14   3  12        1.71        1.61      3.95 o 
 -13   3  12       37.90       47.50      6.64 o 
 -12   3  12       34.79       40.72      5.09 o 
 -11   3  12      245.42      268.70      9.55 o 
 -10   3  12      173.51      177.13     10.78 o 
  -9   3  12      315.62      316.21      9.70 o 
  -8   3  12      240.84      209.55     13.09 o 
  -7   3  12       21.51       16.29      3.18 o 
  -6   3  12       53.45       43.32      3.89 o 
  -5   3  12        9.30       11.41      2.21 o 
  -4   3  12     1393.73     1439.95     26.74 o 
  -3   3  12      436.18      458.43     11.59 o 
  -2   3  12      258.36      298.58      7.96 o 
  -1   3  12      393.18      433.61      9.01 o 
   0   3  12      163.64      173.22      5.68 o 
   1   3  12        1.40        0.00      1.60 o 
   2   3  12       10.61        4.15      2.97 o 
   3   3  12       45.00       43.51      5.52 o 
   4   3  12      156.08      163.30      5.85 o 
   5   3  12        3.07        3.63      3.66 o 
   6   3  12        4.08        3.60      3.33 o 
   7   3  12        2.39        0.13      6.75 o 
   8   3  12       31.10       23.41      5.44 o 
   9   3  12        7.82        9.27      4.95 o 
  10   3  12        0.04        0.23      5.73 o 
  11   3  12       99.46       91.72      7.61 o 
 -15   4  12        0.24        6.79      5.11 o 
 -14   4  12       63.70       54.19      6.31 o 
 -13   4  12       69.14       51.65      5.81 o 
 -12   4  12       85.53       65.71      6.12 o 
 -11   4  12      160.27      170.47      8.23 o 
 -10   4  12       34.86       39.06      6.28 o 
  -9   4  12        4.03        0.00      2.81 o 
  -8   4  12      942.60      954.02     16.79 o 
  -7   4  12       64.98       68.30      5.04 o 
  -6   4  12        1.89        2.49      2.51 o 
  -5   4  12      169.99      151.52      6.26 o 
  -4   4  12       40.80       37.14      4.49 o 
  -3   4  12     1575.24     1601.52     23.59 o 
  -2   4  12      352.29      341.30      7.15 o 
  -1   4  12      120.93      132.81      4.72 o 
   0   4  12      767.73      811.20     12.69 o 
   1   4  12        8.70        8.95      1.89 o 
   2   4  12      602.86      587.00     11.87 o 
   3   4  12      739.32      768.76     13.06 o 
   4   4  12      191.24      177.13      7.35 o 
   5   4  12      620.99      629.03     13.11 o 
   6   4  12       43.30       33.42      9.55 o 
   7   4  12      194.96      219.24     10.89 o 
   8   4  12       82.46       84.65      8.10 o 
   9   4  12       23.22       23.82      6.03 o 
  10   4  12        0.00        2.53      4.64 o 
  11   4  12       43.26       34.30      5.88 o 
 -15   5  12        4.25       11.61      6.12 o 
 -14   5  12        3.96        6.56      4.33 o 
 -13   5  12      212.76      215.74     10.58 o 
 -12   5  12        2.90        0.00      3.42 o 
 -11   5  12       12.99       11.07      4.07 o 
 -10   5  12        2.71        5.97      3.49 o 
  -9   5  12      108.65      107.53      6.56 o 
  -8   5  12     1203.94     1169.95     23.04 o 
  -7   5  12        1.60        7.12      3.09 o 
  -6   5  12       24.86       39.67      4.14 o 
  -5   5  12       24.45       19.80      3.44 o 
  -4   5  12      162.75      182.04      8.23 o 
  -3   5  12      223.45      211.52      7.33 o 
  -2   5  12       71.62       62.82      3.11 o 
  -1   5  12      251.70      260.48      6.34 o 
   0   5  12        0.16        1.54      1.69 o 
   1   5  12      331.18      333.00      7.09 o 
   2   5  12      169.28      170.04      7.11 o 
   3   5  12       43.73       68.36      5.22 o 
   4   5  12      426.91      407.76     13.83 o 
   5   5  12      193.24      196.01      8.08 o 
   6   5  12       87.23       92.99     12.60 o 
   7   5  12        7.27        4.66      4.46 o 
   8   5  12        3.55        0.14      9.04 o 
   9   5  12      408.37      416.96     15.75 o 
  10   5  12        1.18        0.00      6.11 o 
  11   5  12        8.81        6.87      5.76 o 
 -14   6  12        0.00        6.93      5.31 o 
 -13   6  12        5.23        0.48      3.80 o 
 -12   6  12      128.11      114.67      8.68 o 
 -11   6  12       41.06       47.46      5.60 o 
 -10   6  12        0.50        0.39      3.10 o 
  -9   6  12       54.56       44.22      5.12 o 
  -8   6  12      585.63      578.50     13.47 o 
  -7   6  12       17.64       18.71      3.91 o 
  -6   6  12     1363.51     1348.57     19.78 o 
  -5   6  12       11.95       26.79     13.28 o 
  -4   6  12        7.04        6.78      2.24 o 
  -3   6  12       64.42       60.93      3.97 o 
  -2   6  12        2.53        0.10      2.35 o 
  -1   6  12      340.47      358.67      6.64 o 
   0   6  12      122.18      109.62      4.09 o 
   1   6  12       73.43       77.74      5.05 o 
   2   6  12      708.30      679.19     13.83 o 
   3   6  12      171.10      181.94     11.44 o 
   4   6  12      889.59      970.06     17.15 o 
   5   6  12        1.55        2.95      3.06 o 
   6   6  12        6.44        2.56      3.12 o 
   7   6  12       58.59       72.15      7.64 o 
   8   6  12        1.82        3.65      7.13 o 
   9   6  12        8.63        7.26      5.65 o 
  10   6  12        0.45        0.00      8.78 o 
 -13   7  12       19.87       32.92      5.80 o 
 -12   7  12       17.00       13.04      4.55 o 
 -11   7  12       14.55        7.47      3.95 o 
 -10   7  12       10.08        9.85      3.77 o 
  -9   7  12       87.40      101.63      6.80 o 
  -8   7  12       10.46       11.11      5.68 o 
  -7   7  12      102.65      100.70     10.47 o 
  -6   7  12       59.60       50.13      4.32 o 
  -5   7  12      130.51      137.32      5.91 o 
  -4   7  12      533.48      524.87     10.31 o 
  -3   7  12       76.18       76.99      6.81 o 
  -2   7  12       37.66       46.19      5.06 o 
  -1   7  12       27.88       28.87      3.19 o 
   0   7  12      169.66      174.12      6.13 o 
   1   7  12      144.47      141.07      5.92 o 
   2   7  12      168.70      168.62      7.41 o 
   3   7  12      478.61      493.34     12.19 o 
   4   7  12      752.28      774.45     15.56 o 
   5   7  12       18.56       12.72      3.83 o 
   6   7  12        5.25        5.94      5.30 o 
   7   7  12       25.51       43.06      6.81 o 
   8   7  12        4.98        1.56      4.71 o 
   9   7  12       10.38        7.91      5.65 o 
  10   7  12        1.99        0.00      5.00 o 
 -13   8  12        4.37        7.08      5.87 o 
 -12   8  12        0.84        0.08      4.01 o 
 -11   8  12        1.29        1.60      3.70 o 
 -10   8  12       10.85       10.18      3.52 o 
  -9   8  12        5.99        6.68      3.84 o 
  -8   8  12       72.56       77.71      9.79 o 
  -7   8  12      117.86      117.46      7.09 o 
  -6   8  12        0.01        0.27      2.50 o 
  -5   8  12       21.66       21.40      3.34 o 
  -4   8  12       37.74       38.91      3.90 o 
  -3   8  12       45.63       38.17      3.75 o 
  -2   8  12       33.81       25.87      3.91 o 
  -1   8  12       31.14       38.18      4.38 o 
   0   8  12       31.70       17.66      3.74 o 
   1   8  12       11.06       16.96      4.66 o 
   2   8  12     1052.47     1102.69     18.01 o 
   3   8  12      172.58      164.95      8.09 o 
   4   8  12      209.31      218.30      9.11 o 
   5   8  12      743.73      764.30     16.30 o 
   6   8  12        1.42        4.49      3.85 o 
   7   8  12       98.88      113.80     22.03 o 
   8   8  12       15.14       17.88      6.16 o 
   9   8  12        7.13        0.00      8.53 o 
 -12   9  12        5.81        7.16      4.97 o 
 -11   9  12       18.30       18.69      6.28 o 
 -10   9  12        0.09        2.82      3.87 o 
  -9   9  12        0.43        4.78      3.62 o 
  -8   9  12      228.01      218.32      9.43 o 
  -7   9  12      238.64      254.42     10.75 o 
  -6   9  12      153.78      161.46      8.04 o 
  -5   9  12        0.77        1.62      3.79 o 
  -4   9  12      573.57      577.48     14.44 o 
  -3   9  12       25.04       20.86      4.04 o 
  -2   9  12       29.79       23.96      4.93 o 
  -1   9  12        3.74        2.78      3.18 o 
   0   9  12       52.92       46.87      5.34 o 
   1   9  12       13.60        5.74      3.79 o 
   2   9  12      123.41      108.20      8.83 o 
   3   9  12       15.57       22.25      4.73 o 
   4   9  12       89.02       95.93      7.03 o 
   5   9  12       39.06       41.96      5.74 o 
   6   9  12        1.53        4.74      4.06 o 
   7   9  12        0.74        0.00      3.72 o 
   8   9  12       28.51       18.77     13.24 o 
 -11  10  12        0.36        0.00      3.66 o 
 -10  10  12        4.40        0.47      4.07 o 
  -9  10  12       50.62       31.58      6.78 o 
  -8  10  12       77.37       80.28      9.80 o 
  -7  10  12      290.33      282.37     10.65 o 
  -6  10  12       43.12       41.25      5.28 o 
  -5  10  12       96.55      109.66      7.03 o 
  -4  10  12        0.25        8.90      5.07 o 
  -3  10  12      270.49      275.63     10.10 o 
  -2  10  12       74.96       98.97      6.89 o 
  -1  10  12        0.03        0.00      4.02 o 
   0  10  12       34.55       41.19      6.65 o 
   1  10  12      111.75      102.79      7.39 o 
   2  10  12        0.19        1.28      3.67 o 
   3  10  12       37.89       40.69      5.78 o 
   4  10  12       30.47       25.78      5.23 o 
   5  10  12        0.18        0.00      4.49 o 
   6  10  12        2.46        0.19      4.05 o 
   7  10  12        0.06        0.00      4.13 o 
  -9  11  12       21.61       14.42      4.53 o 
  -8  11  12        6.09        2.07      4.08 o 
  -7  11  12        1.49        3.62      4.09 o 
  -6  11  12        0.35        4.74      3.55 o 
  -5  11  12        6.49        8.47      5.31 o 
  -4  11  12        4.07        8.08      6.75 o 
  -3  11  12        5.32        7.36      4.95 o 
  -2  11  12       10.58       14.42      4.30 o 
  -1  11  12        8.42        9.56      5.13 o 
   0  11  12        1.47        4.22      4.82 o 
   1  11  12        9.71        1.49      4.59 o 
   2  11  12        0.15        0.00      4.39 o 
   3  11  12        8.03       11.24      4.71 o 
   4  11  12        5.68        0.86      4.03 o 
   5  11  12       30.66       22.53      5.42 o 
  -7  12  12       13.03       23.64      6.92 o 
  -6  12  12        8.87        9.27      5.75 o 
  -5  12  12       34.71       42.30      7.92 o 
  -4  12  12      100.43      100.68     21.64 o 
  -3  12  12      107.50      101.29     10.04 o 
  -2  12  12        6.77       18.33      8.91 o 
  -1  12  12       17.08       34.92      6.59 o 
   0  12  12        0.50        8.12      5.57 o 
   1  12  12       36.26       37.50      7.46 o 
   2  12  12       18.82       21.26      7.51 o 
   3  12  12        0.61        6.73      4.47 o 
  -4  13  12       38.27       44.30      8.19 o 
  -3  13  12       83.40       59.71      8.92 o 
  -2  13  12       60.17       31.32     11.46 o 
  -1  13  12        1.59        4.84      8.40 o 
   0  13  12        0.78        0.00      9.17 o 
 -15   0  13       56.84       62.55      8.19 o 
 -13   0  13      193.49      174.93     10.80 o 
 -11   0  13      214.74      265.58     16.55 o 
  -9   0  13       50.92       61.11      8.91 o 
  -7   0  13        1.40        6.62      4.58 o 
  -5   0  13      592.50      623.07     20.12 o 
  -3   0  13      516.32      597.04     21.77 o 
  -1   0  13      110.26      120.69      7.89 o 
   1   0  13     1032.93     1014.44     19.35 o 
   3   0  13     3758.91     4018.28     64.42 o 
   5   0  13     2518.77     2371.60     46.09 o 
   7   0  13      900.58      835.43     25.97 o 
   9   0  13      128.15      119.17     13.75 o 
  11   0  13       20.85       30.81      9.93 o 
 -15   1  13        2.60       12.72      4.56 o 
 -14   1  13        7.30        6.83      4.08 o 
 -13   1  13        0.27        2.66      3.67 o 
 -12   1  13      327.23      320.61     10.68 o 
 -11   1  13        1.77        2.21      3.13 o 
 -10   1  13       47.23       50.64      5.13 o 
  -9   1  13     1047.24     1071.80     17.59 o 
  -8   1  13      879.65      795.00     17.91 o 
  -7   1  13       54.66       49.57      5.22 o 
  -6   1  13     2316.20     2239.48     30.07 o 
  -5   1  13       29.63       30.08      4.14 o 
  -4   1  13     2346.97     2409.72     29.88 o 
  -3   1  13     1406.77     1532.38     22.05 o 
  -2   1  13       41.42       32.43      3.44 o 
  -1   1  13      969.74      909.88     12.68 o 
   0   1  13        8.38        7.41      2.25 o 
   1   1  13        0.13        0.00      1.98 o 
   2   1  13      193.37      192.40      5.10 o 
   3   1  13        7.83        2.32      2.53 o 
   4   1  13        0.02        0.00      3.00 o 
   5   1  13       56.58       49.40      5.73 o 
   6   1  13       15.50       11.38      4.20 o 
   7   1  13      192.32      161.10     10.34 o 
   8   1  13       42.02       24.32      5.49 o 
   9   1  13       86.28       86.75      9.26 o 
  10   1  13        0.74        0.56      4.31 o 
  11   1  13       69.63       86.04      9.36 o 
 -15   2  13        1.88        2.03      4.20 o 
 -14   2  13        5.62        8.77      4.26 o 
 -13   2  13       97.35      104.36      7.34 o 
 -12   2  13        8.53        6.28      3.77 o 
 -11   2  13        2.60       10.09      4.16 o 
 -10   2  13       30.47       35.78      4.70 o 
  -9   2  13       53.39       64.14      5.37 o 
  -8   2  13      221.53      216.50      8.02 o 
  -7   2  13      242.02      238.14      9.63 o 
  -6   2  13        0.04        1.48      2.97 o 
  -5   2  13      151.20      165.72      8.28 o 
  -4   2  13      533.20      539.04     17.44 o 
  -3   2  13       39.05       42.79      3.66 o 
  -2   2  13      742.44      683.58     13.29 o 
  -1   2  13      130.30      123.00     11.08 o 
   0   2  13      178.90      195.52      6.00 o 
   1   2  13      317.66      348.94      9.15 o 
   2   2  13      238.93      255.59      7.53 o 
   3   2  13        0.08        3.54      2.39 o 
   4   2  13      527.06      524.23     14.25 o 
   5   2  13      208.35      197.77      9.35 o 
   6   2  13       10.76       10.18      3.95 o 
   7   2  13       32.01       24.04      6.49 o 
   8   2  13        8.14        2.83      4.71 o 
   9   2  13       29.17       34.09      6.56 o 
  10   2  13       19.03       21.76      4.77 o 
  11   2  13      131.44      143.68     11.43 o 
 -15   3  13        0.35        5.91      4.41 o 
 -14   3  13       30.47       30.60      5.47 o 
 -13   3  13       43.92       40.11      5.46 o 
 -12   3  13        5.47        4.19      5.73 o 
 -11   3  13       16.13       19.33      4.16 o 
 -10   3  13        9.79       12.48      4.86 o 
  -9   3  13      215.79      206.68     13.64 o 
  -8   3  13       90.86       89.82      6.01 o 
  -7   3  13       41.27       44.87      4.45 o 
  -6   3  13       85.01       98.06      5.47 o 
  -5   3  13        3.70        0.80      2.38 o 
  -4   3  13      300.32      318.35     10.40 o 
  -3   3  13      415.05      432.32     12.86 o 
  -2   3  13       32.80       41.14      3.34 o 
  -1   3  13       26.30       18.64      2.89 o 
   0   3  13      221.82      219.01      6.61 o 
   1   3  13      327.23      378.43      8.27 o 
   2   3  13     1610.41     1658.95     25.45 o 
   3   3  13      280.26      249.07      7.89 o 
   4   3  13        1.10        0.00      2.61 o 
   5   3  13       37.51       35.96      5.65 o 
   6   3  13        7.37        6.87      4.14 o 
   7   3  13       72.37       72.00     13.24 o 
   8   3  13       12.56       32.02      6.03 o 
   9   3  13      249.69      217.20     15.66 o 
  10   3  13       22.51       29.33      7.89 o 
  11   3  13       29.50       33.33      6.79 o 
 -15   4  13       18.93       17.98      7.30 o 
 -14   4  13       60.09       63.75      6.80 o 
 -13   4  13       10.25       15.07      4.64 o 
 -12   4  13       63.96       65.72      6.22 o 
 -11   4  13       26.35       32.00      5.18 o 
 -10   4  13      370.98      377.96     12.51 o 
  -9   4  13      250.22      245.59      9.11 o 
  -8   4  13      951.77      943.94     16.81 o 
  -7   4  13      109.35      121.56      6.57 o 
  -6   4  13      515.92      500.66     11.46 o 
  -5   4  13      243.20      223.78      7.64 o 
  -4   4  13       12.95       10.43      3.36 o 
  -3   4  13     1282.49     1362.61     39.98 o 
  -2   4  13       45.47       38.64      3.17 o 
  -1   4  13        8.18       10.99      2.22 o 
   0   4  13       10.20        9.67      2.49 o 
   1   4  13       42.31       42.62      3.12 o 
   2   4  13       70.78       77.84      5.33 o 
   3   4  13      244.76      269.84      8.56 o 
   4   4  13      667.33      661.61     15.76 o 
   5   4  13      952.26      933.89     24.57 o 
   6   4  13      102.44      101.07      8.19 o 
   7   4  13      212.46      209.48     10.98 o 
   8   4  13        4.13       10.66     10.06 o 
   9   4  13        0.29        3.17      8.02 o 
  10   4  13        4.70       10.34      5.37 o 
  11   4  13       22.26       24.54      5.53 o 
 -14   5  13        9.02       19.43      5.06 o 
 -13   5  13        8.50       15.76      6.91 o 
 -12   5  13      166.96      183.45      9.35 o 
 -11   5  13       13.93       14.79      4.20 o 
 -10   5  13       63.85       55.65     11.32 o 
  -9   5  13       13.08        8.54      4.05 o 
  -8   5  13     1134.54     1174.54     19.15 o 
  -7   5  13       23.23       22.34      3.99 o 
  -6   5  13     1170.70     1195.05     20.66 o 
  -5   5  13        5.43        4.58      2.50 o 
  -4   5  13      441.45      449.82     19.61 o 
  -3   5  13        2.25        0.92      2.34 o 
  -2   5  13      731.85      700.03     10.93 o 
  -1   5  13       55.12       62.69      3.27 o 
   0   5  13      123.15      110.44      4.51 o 
   1   5  13      134.18      141.32      6.45 o 
   2   5  13      806.59      807.03     15.87 o 
   3   5  13      117.54      125.25      7.44 o 
   4   5  13       97.26       90.49      6.37 o 
   5   5  13        3.21        2.09      3.06 o 
   6   5  13        1.71        0.00      3.77 o 
   7   5  13       10.59        9.94      4.82 o 
   8   5  13       15.16       21.11      7.13 o 
   9   5  13        7.01       15.28      5.76 o 
  10   5  13       55.68       71.77      8.91 o 
 -14   6  13       11.85       21.76      5.44 o 
 -13   6  13        4.63        2.13      4.13 o 
 -12   6  13       28.72       17.85      6.71 o 
 -11   6  13        2.96        4.66      3.74 o 
 -10   6  13       27.37       22.27      4.55 o 
  -9   6  13       32.77       33.81      8.69 o 
  -8   6  13        0.46        2.61      2.92 o 
  -7   6  13        6.59        4.93      3.10 o 
  -6   6  13       20.79       21.99      3.86 o 
  -5   6  13        0.94        1.95      2.73 o 
  -4   6  13       24.31       25.97      3.64 o 
  -3   6  13      219.23      227.84      7.97 o 
  -2   6  13      109.24      105.23      5.72 o 
  -1   6  13        0.33        1.56      2.05 o 
   0   6  13       34.94       27.60      2.59 o 
   1   6  13       17.98       12.22      4.32 o 
   2   6  13     1005.31      984.01     16.75 o 
   3   6  13      674.25      739.69     15.25 o 
   4   6  13       12.09       14.63      3.99 o 
   5   6  13      166.27      143.37      8.05 o 
   6   6  13        0.21       11.07      4.57 o 
   7   6  13      296.17      298.87     13.31 o 
   8   6  13       86.26       66.48      8.18 o 
   9   6  13        3.96        3.72      5.13 o 
  10   6  13       12.32        0.00      5.40 o 
 -13   7  13        8.56       14.34      4.96 o 
 -12   7  13       14.84       22.58      5.07 o 
 -11   7  13       20.16       20.11      4.73 o 
 -10   7  13        1.17        4.21      3.63 o 
  -9   7  13       35.01       35.65      4.18 o 
  -8   7  13       33.54       28.26      4.50 o 
  -7   7  13      133.40      141.91      8.02 o 
  -6   7  13      209.57      186.47      6.94 o 
  -5   7  13      115.06      113.65      5.66 o 
  -4   7  13       79.60       75.74      6.06 o 
  -3   7  13       11.32       10.28      3.58 o 
  -2   7  13       39.55       50.78      4.75 o 
  -1   7  13      119.06      126.12      5.55 o 
   0   7  13        0.90        1.87      3.04 o 
   1   7  13       11.30       20.03      3.49 o 
   2   7  13      608.53      635.63     13.62 o 
   3   7  13        0.05        2.99      4.49 o 
   4   7  13       87.81       88.19      6.32 o 
   5   7  13        8.59        5.20      3.54 o 
   6   7  13        0.23        0.00      3.85 o 
   7   7  13        6.33        7.70      6.49 o 
   8   7  13        0.84        3.76      4.64 o 
   9   7  13        0.76        0.00      7.26 o 
 -12   8  13        0.80        0.00      3.84 o 
 -11   8  13        5.79        7.39      4.27 o 
 -10   8  13        4.93        6.28      3.56 o 
  -9   8  13       23.18       18.99      4.41 o 
  -8   8  13        1.47        7.85      3.63 o 
  -7   8  13       35.93       30.77      4.64 o 
  -6   8  13        4.55        0.00      2.56 o 
  -5   8  13      104.76      128.32      8.64 o 
  -4   8  13      418.56      421.05      9.86 o 
  -3   8  13        8.10       15.76      3.18 o 
  -2   8  13      137.71      148.49      8.17 o 
  -1   8  13       35.26       25.12      6.40 o 
   0   8  13        2.52        0.00      3.27 o 
   1   8  13        0.79        1.37      3.27 o 
   2   8  13      332.12      313.77     10.69 o 
   3   8  13      268.58      271.46     17.65 o 
   4   8  13       33.23       30.10      4.77 o 
   5   8  13        0.53        2.44      3.59 o 
   6   8  13        1.90        0.00      3.67 o 
   7   8  13        0.93        0.00      4.85 o 
   8   8  13        2.80        0.00      4.75 o 
 -11   9  13        2.03        3.73      4.00 o 
 -10   9  13       26.61       23.93      5.14 o 
  -9   9  13        3.48        5.56      3.85 o 
  -8   9  13      144.39      155.70      8.52 o 
  -7   9  13       26.66       26.67      4.94 o 
  -6   9  13       36.15       34.35      4.86 o 
  -5   9  13        4.31        9.28      3.05 o 
  -4   9  13      123.40      154.14      6.79 o 
  -3   9  13       44.92       47.30      6.35 o 
  -2   9  13       76.66       65.71      5.73 o 
  -1   9  13        0.13        3.08      4.46 o 
   0   9  13        5.99        4.41      3.58 o 
   1   9  13        0.98        1.41      4.53 o 
   2   9  13       19.31       27.27      5.09 o 
   3   9  13      106.13      107.91      7.63 o 
   4   9  13        4.91       10.04      5.67 o 
   5   9  13        8.10        7.93      4.33 o 
   6   9  13       77.56       66.53      6.70 o 
   7   9  13       40.36       44.38      7.46 o 
 -10  10  13       10.00        4.09      4.20 o 
  -9  10  13       10.23       10.08      4.34 o 
  -8  10  13        4.12        0.00      3.43 o 
  -7  10  13       47.13       36.13      5.33 o 
  -6  10  13        3.16        0.56      4.81 o 
  -5  10  13      127.19      143.83      8.07 o 
  -4  10  13        0.15        0.00      3.81 o 
  -3  10  13       35.17       42.79      5.41 o 
  -2  10  13        0.19        3.54      4.49 o 
  -1  10  13        1.10        0.00      4.05 o 
   0  10  13        0.06        4.27      4.59 o 
   1  10  13        5.41        0.00      3.36 o 
   2  10  13        4.26        6.59      4.12 o 
   3  10  13       85.03       75.98      7.19 o 
   4  10  13        4.26        0.59      4.22 o 
   5  10  13       55.79       58.79      8.64 o 
   6  10  13        9.86        5.80      5.55 o 
  -9  11  13        9.32       18.49      5.13 o 
  -8  11  13       21.56       32.43      5.34 o 
  -7  11  13        1.86       13.43      4.41 o 
  -6  11  13      206.10      189.04     25.46 o 
  -5  11  13        0.04        5.18      5.21 o 
  -4  11  13       16.20       25.60      6.57 o 
  -3  11  13       53.52       45.96      7.28 o 
  -2  11  13       38.57       42.59      7.20 o 
  -1  11  13       27.58       33.05      6.79 o 
   0  11  13        2.18        0.32      4.46 o 
   1  11  13       47.65       50.62      7.97 o 
   2  11  13       28.38       16.50      5.41 o 
   3  11  13        2.58        1.66      4.36 o 
   4  11  13        1.04        4.08      4.56 o 
   5  11  13        0.01        0.00      6.12 o 
  -7  12  13        1.18        9.83      5.93 o 
  -6  12  13       22.79       14.75      6.47 o 
  -5  12  13        0.05        5.55      5.75 o 
  -4  12  13       60.33       53.95      8.41 o 
  -3  12  13        0.01        2.15     10.82 o 
  -2  12  13       19.62       11.20      8.91 o 
  -1  12  13        0.04        3.28      5.18 o 
   0  12  13       12.24       22.83      6.83 o 
   1  12  13       10.93       17.44      6.49 o 
   2  12  13        1.68        2.75      5.75 o 
 -14   0  14       27.13       34.12      9.93 o 
 -12   0  14      107.56      106.43     12.73 o 
 -10   0  14     1459.86     1504.34     38.70 o 
  -8   0  14     1490.87     1393.83     34.88 o 
  -6   0  14     1556.68     1628.35     36.16 o 
  -4   0  14     1013.88      893.49     24.19 o 
  -2   0  14     2605.90     2872.97     45.83 o 
   0   0  14        0.24        4.84      3.31 o 
   2   0  14      103.25       95.70      7.64 o 
   4   0  14       20.70       18.84      6.37 o 
   6   0  14        2.13        0.00      4.58 o 
   8   0  14       13.67       15.70      5.13 o 
  10   0  14      155.29      157.61     16.30 o 
 -15   1  14        1.07        0.00      5.19 o 
 -14   1  14        0.39        5.14      4.31 o 
 -13   1  14       27.94       17.91      4.94 o 
 -12   1  14       71.06       60.75      6.11 o 
 -11   1  14      101.24      112.38      7.10 o 
 -10   1  14       75.14       70.98      7.47 o 
  -9   1  14        0.16        0.00      7.64 o 
  -8   1  14       32.67       35.52      5.67 o 
  -7   1  14        6.04        8.49      7.13 o 
  -6   1  14      495.19      451.10     12.96 o 
  -5   1  14      273.86      235.75     15.53 o 
  -4   1  14        5.70       15.22      4.20 o 
  -3   1  14      936.79      916.10     12.47 o 
  -2   1  14        0.76        0.00      2.04 o 
  -1   1  14      145.53      152.07      6.56 o 
   0   1  14       14.10       18.70      2.48 o 
   1   1  14      603.57      567.37     10.11 o 
   2   1  14      263.02      275.41      7.90 o 
   3   1  14     2387.48     2495.78     34.28 o 
   4   1  14      543.80      613.48     16.00 o 
   5   1  14       55.42       49.11      6.01 o 
   6   1  14        5.17       11.43      5.98 o 
   7   1  14      613.11      595.91     17.21 o 
   8   1  14      276.93      255.25     15.15 o 
   9   1  14       15.98       12.18      4.05 o 
  10   1  14       78.33       59.58     11.71 o 
  11   1  14       89.90      105.68     10.16 o 
 -15   2  14        1.09       10.20      4.62 o 
 -14   2  14       52.56       64.60      8.14 o 
 -13   2  14        5.98        3.62      3.91 o 
 -12   2  14       68.94       66.50      6.02 o 
 -11   2  14        7.85        4.20      3.43 o 
 -10   2  14      192.82      183.85      8.46 o 
  -9   2  14      849.40      837.06     16.12 o 
  -8   2  14      534.45      543.18     15.48 o 
  -7   2  14       15.79       15.02      4.23 o 
  -6   2  14       53.52       41.60      8.91 o 
  -5   2  14      867.15      902.96     18.08 o 
  -4   2  14       32.22       28.18      4.21 o 
  -3   2  14      396.37      411.93      9.38 o 
  -2   2  14       27.10       24.34      2.83 o 
  -1   2  14       82.48       90.09      5.44 o 
   0   2  14       16.82       23.25      2.87 o 
   1   2  14       10.77        8.80      2.55 o 
   2   2  14       86.98       86.29      6.53 o 
   3   2  14      528.23      535.92     11.35 o 
   4   2  14      898.34      892.78     19.32 o 
   5   2  14        0.69        0.00      6.49 o 
   6   2  14       49.97       55.94      6.74 o 
   7   2  14        7.05        3.64      3.77 o 
   8   2  14      318.76      336.55     13.85 o 
   9   2  14       15.55       27.33      6.12 o 
  10   2  14       11.25       17.82      4.64 o 
  11   2  14       19.84       27.63      7.11 o 
 -15   3  14        0.06        2.63      4.78 o 
 -14   3  14        4.11        9.23      4.50 o 
 -13   3  14      298.10      298.31     11.31 o 
 -12   3  14       60.80       70.77      9.49 o 
 -11   3  14        3.08        4.11      4.97 o 
 -10   3  14        2.13        0.00      3.08 o 
  -9   3  14      496.96      477.03     14.80 o 
  -8   3  14       10.00        8.99      3.56 o 
  -7   3  14     2507.64     2592.97     35.46 o 
  -6   3  14       16.44       14.69      4.13 o 
  -5   3  14       19.67       34.91      4.95 o 
  -4   3  14        8.16        4.74      3.18 o 
  -3   3  14     3166.28     3496.07     38.97 o 
  -2   3  14      119.21      130.12      5.30 o 
  -1   3  14      138.17      117.03      6.74 o 
   0   3  14       79.07       87.77      4.75 o 
   1   3  14      196.69      193.09      6.46 o 
   2   3  14      183.58      201.51      9.46 o 
   3   3  14      744.57      792.47     14.22 o 
   4   3  14       95.39       98.75      6.28 o 
   5   3  14       42.77       40.75      6.12 o 
   6   3  14        0.07        0.51      3.55 o 
   7   3  14       32.41       35.47      8.78 o 
   8   3  14       18.37       25.23      6.09 o 
   9   3  14       42.17       27.70      9.55 o 
  10   3  14        6.74        5.69      8.02 o 
 -14   4  14        0.32        1.47      5.51 o 
 -13   4  14       73.88       72.45      6.89 o 
 -12   4  14        6.91        7.30      4.12 o 
 -11   4  14        3.63        2.94      3.50 o 
 -10   4  14        6.77        6.55      3.51 o 
  -9   4  14        4.70        0.00      6.97 o 
  -8   4  14       46.07       47.22      5.18 o 
  -7   4  14      629.46      631.81     13.67 o 
  -6   4  14      599.99      599.98     12.48 o 
  -5   4  14      108.35      110.02      7.25 o 
  -4   4  14      198.58      211.19      8.95 o 
  -3   4  14       21.79       24.51      4.13 o 
  -2   4  14       19.41       25.50      2.87 o 
  -1   4  14      353.83      387.76      7.96 o 
   0   4  14       65.18       62.85      4.35 o 
   1   4  14     1330.58     1285.49     29.41 o 
   2   4  14      110.73      111.98      6.42 o 
   3   4  14     3149.22     3219.20     34.14 o 
   4   4  14      189.58      199.65      8.20 o 
   5   4  14      119.23      110.32      8.72 o 
   6   4  14       12.69       12.87      4.57 o 
   7   4  14        3.72       17.46      5.39 o 
   8   4  14       73.58       85.30     14.39 o 
   9   4  14        6.29        1.49      5.73 o 
  10   4  14       86.85      103.23      9.90 o 
 -14   5  14       37.90       50.44      6.54 o 
 -13   5  14        4.86        0.00      4.03 o 
 -12   5  14       57.46       61.91      6.46 o 
 -11   5  14       34.11       34.16      5.14 o 
 -10   5  14        2.16        0.00      3.54 o 
  -9   5  14        3.05        0.00      2.93 o 
  -8   5  14      171.60      180.58      8.08 o 
  -7   5  14       13.22       17.46      3.53 o 
  -6   5  14       12.33       23.54      4.29 o 
  -5   5  14      280.62      263.11     10.68 o 
  -4   5  14       88.76       71.07      7.64 o 
  -3   5  14        0.40        3.12      2.75 o 
  -2   5  14      120.80      114.29      6.28 o 
  -1   5  14       12.76       12.38      2.06 o 
   0   5  14       89.50       81.81      5.76 o 
   1   5  14      397.05      427.77     14.10 o 
   2   5  14       32.34       25.53      4.08 o 
   3   5  14     2692.68     2855.34     31.60 o 
   4   5  14       23.70       21.21      4.24 o 
   5   5  14       17.65        9.77      4.40 o 
   6   5  14      187.72      215.29     13.11 o 
   7   5  14      137.21      126.26      9.98 o 
   8   5  14        1.59        5.26      4.82 o 
   9   5  14       42.86       49.22      7.64 o 
  10   5  14        3.26        0.41      5.55 o 
 -14   6  14       10.29       20.43      5.62 o 
 -13   6  14        5.27       10.95      5.70 o 
 -12   6  14       83.84       88.42      7.40 o 
 -11   6  14        0.09        0.94      4.12 o 
 -10   6  14        3.35        5.96      3.33 o 
  -9   6  14       14.54       21.73      5.66 o 
  -8   6  14      155.93      161.53      6.92 o 
  -7   6  14      173.37      188.51      9.76 o 
  -6   6  14       92.24      109.34     10.78 o 
  -5   6  14      745.13      768.69     14.87 o 
  -4   6  14      505.88      561.68     12.70 o 
  -3   6  14        4.16        4.17      2.84 o 
  -2   6  14      207.03      186.99      7.35 o 
  -1   6  14       70.00       53.86      4.15 o 
   0   6  14       24.69       20.62      2.96 o 
   1   6  14        0.30        1.11      2.53 o 
   2   6  14      135.01      113.32      6.63 o 
   3   6  14      231.37      258.18     16.98 o 
   4   6  14       75.68       72.88      6.11 o 
   5   6  14       15.28       14.91      4.11 o 
   6   6  14        1.57        1.40      4.14 o 
   7   6  14        4.10        0.00      4.23 o 
   8   6  14        4.00        7.32      5.29 o 
   9   6  14        9.10       13.95      5.98 o 
 -13   7  14       23.01       20.77      5.48 o 
 -12   7  14       13.76       16.89      4.98 o 
 -11   7  14       15.10       17.90      6.20 o 
 -10   7  14        0.23        0.00      3.21 o 
  -9   7  14        4.96       10.48      3.24 o 
  -8   7  14       63.09       65.46      5.94 o 
  -7   7  14        3.29        0.00      2.92 o 
  -6   7  14      192.30      185.42      7.12 o 
  -5   7  14        0.01        3.12      3.31 o 
  -4   7  14      425.85      446.47     14.19 o 
  -3   7  14      264.98      283.99      9.49 o 
  -2   7  14       26.04       24.61      3.93 o 
  -1   7  14      174.96      163.28      6.19 o 
   0   7  14       39.37       33.31      4.64 o 
   1   7  14        0.11        0.00      3.29 o 
   2   7  14      150.00      164.46      7.93 o 
   3   7  14       34.91       28.19      4.72 o 
   4   7  14        0.26        0.00      3.34 o 
   5   7  14        1.91        2.34      3.42 o 
   6   7  14        1.83        0.00      4.16 o 
   7   7  14        6.68        5.75      5.14 o 
   8   7  14        4.84       11.89      6.87 o 
 -12   8  14       17.54       28.54      5.77 o 
 -11   8  14        9.24        4.58      4.74 o 
 -10   8  14       10.86       13.77      4.55 o 
  -9   8  14        2.24        0.00      4.79 o 
  -8   8  14       15.61       15.34      4.09 o 
  -7   8  14        0.68        7.02      3.09 o 
  -6   8  14        2.99        1.29      2.79 o 
  -5   8  14       12.79       12.93      3.28 o 
  -4   8  14       16.53        3.32      2.94 o 
  -3   8  14        6.01        4.53      3.32 o 
  -2   8  14       23.25       28.74      4.33 o 
  -1   8  14       24.57       19.85      4.30 o 
   0   8  14       14.73       12.82      4.66 o 
   1   8  14       15.82       17.43      4.28 o 
   2   8  14        6.52        8.54      3.96 o 
   3   8  14        0.74        2.10      4.59 o 
   4   8  14      137.98      120.06     11.97 o 
   5   8  14        2.89        4.46      3.85 o 
   6   8  14       64.29       86.14     16.42 o 
   7   8  14       19.41       20.09      6.29 o 
   8   8  14       54.67       56.24      8.52 o 
 -11   9  14        5.61        2.58      4.18 o 
 -10   9  14       11.59       19.49      4.92 o 
  -9   9  14       51.99       50.63      6.08 o 
  -8   9  14       21.21       26.30      6.40 o 
  -7   9  14      111.73      121.03      7.71 o 
  -6   9  14       18.39       11.36      6.58 o 
  -5   9  14      177.60      157.21      7.08 o 
  -4   9  14        4.97        6.37      3.12 o 
  -3   9  14       16.45       26.19      4.67 o 
  -2   9  14        4.57        1.70      3.23 o 
  -1   9  14        1.22        0.00      4.05 o 
   0   9  14        8.79        6.84      3.95 o 
   1   9  14        4.11        2.49      4.69 o 
   2   9  14        9.83       15.27      4.33 o 
   3   9  14      214.37      209.40     11.97 o 
   4   9  14        3.90        5.35      5.22 o 
   5   9  14        0.03        0.00      4.75 o 
   6   9  14       26.75       29.53      9.78 o 
   7   9  14        1.52        9.79      5.67 o 
 -10  10  14        1.79        0.00      4.00 o 
  -9  10  14       49.48       59.82      9.78 o 
  -8  10  14       18.77       27.31      6.74 o 
  -7  10  14        1.40        0.00      3.31 o 
  -6  10  14       65.59       49.82      7.42 o 
  -5  10  14       85.93       69.14      8.12 o 
  -4  10  14        4.03        0.00      3.58 o 
  -3  10  14        0.65        0.00      3.97 o 
  -2  10  14        0.75        0.00      4.59 o 
  -1  10  14       18.21       14.09      5.57 o 
   0  10  14       36.65       47.83      7.36 o 
   1  10  14        8.35        6.32      4.41 o 
   2  10  14       12.95       21.40      4.97 o 
   3  10  14        0.68        4.62      4.36 o 
   4  10  14       12.56       13.85      5.61 o 
   5  10  14        6.45        3.26      7.13 o 
  -8  11  14        0.55        0.00      3.68 o 
  -7  11  14        0.29        0.12      3.92 o 
  -6  11  14        0.86        7.37      5.67 o 
  -5  11  14        0.16        0.00      4.34 o 
  -4  11  14       19.83       18.44      8.91 o 
  -3  11  14        5.24        5.76      4.06 o 
  -2  11  14        8.67       10.29      6.11 o 
  -1  11  14        1.14        5.69      6.75 o 
   0  11  14       16.90       12.55      6.03 o 
   1  11  14       60.09       84.97      9.63 o 
   2  11  14       76.54       87.54      8.60 o 
   3  11  14        3.63        1.95      4.61 o 
   4  11  14       28.65       27.90      5.91 o 
  -6  12  14        7.50        1.64      5.87 o 
  -5  12  14       47.96       36.81      7.76 o 
  -4  12  14       67.55       67.40      8.90 o 
  -3  12  14        0.86        0.00      7.38 o 
  -2  12  14       11.85       12.22      8.91 o 
  -1  12  14        0.21        0.00      4.77 o 
   0  12  14        0.29        4.39      6.11 o 
   1  12  14       21.40       21.77      6.84 o 
 -15   0  15        0.05        0.00      6.62 o 
 -13   0  15        0.81       13.24      7.64 o 
 -11   0  15       29.94       27.25      8.40 o 
  -9   0  15      432.46      489.90     22.15 o 
  -7   0  15       32.36       32.34      7.38 o 
  -5   0  15       32.32       45.32      7.13 o 
  -3   0  15       61.87       46.60      6.62 o 
  -1   0  15      200.92      179.26     10.19 o 
   1   0  15     2276.77     2326.38     29.60 o 
   3   0  15       37.74       36.92      8.15 o 
   5   0  15        9.68        4.07      5.86 o 
   7   0  15      634.12      638.61     24.70 o 
   9   0  15        2.26       12.22      6.87 o 
 -15   1  15        8.21       11.65      4.97 o 
 -14   1  15       30.75       41.76      7.50 o 
 -13   1  15       53.27       54.81      7.56 o 
 -12   1  15        5.22        0.00     11.20 o 
 -11   1  15      130.96      130.01      9.54 o 
 -10   1  15      725.45      737.59     29.15 o 
  -9   1  15       77.94       70.53      7.65 o 
  -8   1  15     1015.95     1010.03     21.52 o 
  -7   1  15      303.10      296.51     11.43 o 
  -6   1  15       26.18       23.16      4.68 o 
  -5   1  15       67.84       66.22      5.85 o 
  -4   1  15       38.72       44.99      4.95 o 
  -3   1  15       83.42       71.30      3.95 o 
  -2   1  15      575.07      594.59     13.41 o 
  -1   1  15        1.22        4.17      2.32 o 
   0   1  15       40.41       36.72      3.95 o 
   1   1  15      324.54      338.52      7.06 o 
   2   1  15       37.25       26.80      3.80 o 
   3   1  15      894.22      884.44     19.95 o 
   4   1  15      428.39      375.18     13.31 o 
   5   1  15       75.42       72.98      6.92 o 
   6   1  15        0.48        1.53      3.41 o 
   7   1  15       22.00        4.81      4.21 o 
   8   1  15        3.20       10.15      4.93 o 
   9   1  15        0.35        0.00      6.11 o 
  10   1  15       83.31      109.52     10.57 o 
 -15   2  15       21.52       36.11      6.22 o 
 -14   2  15        0.94        1.42      4.23 o 
 -13   2  15      270.43      266.35     10.78 o 
 -12   2  15        0.47        1.93      4.12 o 
 -11   2  15      118.81      149.87      8.13 o 
 -10   2  15       85.27      106.27      8.82 o 
  -9   2  15     1517.14     1527.61     27.55 o 
  -8   2  15       16.06       18.33      4.93 o 
  -7   2  15     1639.19     1720.53     27.99 o 
  -6   2  15       32.08       28.64      4.95 o 
  -5   2  15     1502.50     1498.50     25.72 o 
  -4   2  15      540.25      522.20     16.81 o 
  -3   2  15      185.63      210.37      6.41 o 
  -2   2  15       41.93       43.19      3.13 o 
  -1   2  15       38.30       36.56      4.09 o 
   0   2  15      180.36      179.52      6.48 o 
   1   2  15      104.04       98.72      5.05 o 
   2   2  15     1275.96     1304.44     34.92 o 
   3   2  15      150.43      167.00      9.82 o 
   4   2  15       22.44       14.49      7.13 o 
   5   2  15        7.06        4.97      5.35 o 
   6   2  15       47.96       41.72      6.11 o 
   7   2  15        1.43        0.91      3.87 o 
   8   2  15        3.83        1.96      4.23 o 
   9   2  15       32.37       47.64      7.11 o 
  10   2  15       21.18       30.34      6.93 o 
 -15   3  15        5.64        4.98      6.03 o 
 -14   3  15        0.54        3.04      4.43 o 
 -13   3  15      118.13      108.45      7.92 o 
 -12   3  15       36.23       39.39      5.68 o 
 -11   3  15       50.03       53.06      5.88 o 
 -10   3  15       57.35       48.17      5.47 o 
  -9   3  15      126.16      142.88      7.74 o 
  -8   3  15        8.59        7.04      4.67 o 
  -7   3  15       52.08       48.59      6.39 o 
  -6   3  15      165.41      167.96      9.16 o 
  -5   3  15       88.14       78.14      6.41 o 
  -4   3  15       73.51       78.48      5.51 o 
  -3   3  15        4.15        5.35      4.07 o 
  -2   3  15        0.03        0.00      1.94 o 
  -1   3  15        3.54        3.00      2.27 o 
   0   3  15      746.37      663.07     12.12 o 
   1   3  15      788.06      754.88     17.69 o 
   2   3  15        0.18        0.00      8.02 o 
   3   3  15      125.40      144.65      8.34 o 
   4   3  15      815.55      785.55     19.89 o 
   5   3  15       23.21       19.70      5.11 o 
   6   3  15        6.67        6.80      4.16 o 
   7   3  15       13.84        3.39      4.21 o 
   8   3  15      167.38      182.98     14.26 o 
   9   3  15        3.77        6.88      4.82 o 
  10   3  15       27.79       48.33      8.19 o 
 -14   4  15        0.00        0.13      4.54 o 
 -13   4  15      130.22      146.60     11.33 o 
 -12   4  15       27.48       31.95      5.32 o 
 -11   4  15        4.86        5.26      3.92 o 
 -10   4  15        0.73        0.00      2.86 o 
  -9   4  15       73.59       79.69      8.95 o 
  -8   4  15       92.80       84.50      6.24 o 
  -7   4  15     1082.02      989.25     21.33 o 
  -6   4  15      599.10      573.14     13.10 o 
  -5   4  15      477.21      498.43     14.21 o 
  -4   4  15        4.31        6.15      3.44 o 
  -3   4  15        6.77        7.28      3.12 o 
  -2   4  15      718.37      767.90     11.60 o 
  -1   4  15       35.67       29.35      3.02 o 
   0   4  15       15.82       14.90      2.96 o 
   1   4  15       72.32       67.94      6.85 o 
   2   4  15       38.01       37.65      5.69 o 
   3   4  15        0.06        0.00      3.36 o 
   4   4  15        4.55        0.00      3.85 o 
   5   4  15       11.89        9.92      4.39 o 
   6   4  15      106.41      100.50      8.91 o 
   7   4  15       37.21       42.97      6.84 o 
   8   4  15       67.56       64.74      8.00 o 
   9   4  15        4.84        0.00      7.38 o 
 -14   5  15        4.17       12.15      7.28 o 
 -13   5  15       14.56       15.45      4.94 o 
 -12   5  15        0.01        4.31      4.08 o 
 -11   5  15        6.56        6.90      5.23 o 
 -10   5  15        1.31        0.00      3.15 o 
  -9   5  15        3.89        1.40      3.13 o 
  -8   5  15       75.06       76.00      6.02 o 
  -7   5  15       13.41       19.59      3.60 o 
  -6   5  15       27.75       38.24      5.73 o 
  -5   5  15      293.17      304.15     18.33 o 
  -4   5  15      154.75      130.08      7.94 o 
  -3   5  15      249.80      244.26     15.14 o 
  -2   5  15      131.55      140.75      5.57 o 
  -1   5  15      253.77      255.98      6.14 o 
   0   5  15      104.42      108.94      7.25 o 
   1   5  15      274.52      264.30      8.95 o 
   2   5  15      172.14      170.37      7.82 o 
   3   5  15      814.26      843.22     23.02 o 
   4   5  15       16.99       16.51      4.08 o 
   5   5  15        0.05        0.00      3.48 o 
   6   5  15       29.37       39.59      6.47 o 
   7   5  15       10.67       11.09      5.50 o 
   8   5  15       13.13       12.61      5.62 o 
   9   5  15        6.63        5.48      5.86 o 
 -13   6  15        0.87        3.10      4.25 o 
 -12   6  15        4.29        1.42      3.92 o 
 -11   6  15       15.47        9.81      4.09 o 
 -10   6  15        0.44        0.00      3.29 o 
  -9   6  15        4.01        0.00      4.72 o 
  -8   6  15       13.18       10.97      3.30 o 
  -7   6  15        2.15        0.00      2.87 o 
  -6   6  15       54.07       55.29      9.31 o 
  -5   6  15       40.01       38.06      5.67 o 
  -4   6  15      328.11      318.58     13.49 o 
  -3   6  15       29.01       27.39      3.97 o 
  -2   6  15        4.54        3.61      2.94 o 
  -1   6  15        0.01        0.00      2.29 o 
   0   6  15        9.59        8.93      3.32 o 
   1   6  15       69.11       70.22     11.39 o 
   2   6  15       41.22       27.02      7.03 o 
   3   6  15      438.56      452.38     12.35 o 
   4   6  15        2.58        0.00      5.77 o 
   5   6  15       68.86       57.47      8.40 o 
   6   6  15        5.37        0.00      5.73 o 
   7   6  15       27.29       33.65      6.81 o 
   8   6  15       30.41       28.17      6.81 o 
 -13   7  15        6.04       15.65      5.34 o 
 -12   7  15        4.95        1.36      4.29 o 
 -11   7  15        0.96        0.00      3.98 o 
 -10   7  15       26.98       22.38      4.87 o 
  -9   7  15        0.00        0.08      2.88 o 
  -8   7  15        0.98        0.62      3.18 o 
  -7   7  15      148.17      135.77      7.77 o 
  -6   7  15      107.52      127.89      8.16 o 
  -5   7  15       26.01       30.42      4.69 o 
  -4   7  15       83.08       97.05      6.60 o 
  -3   7  15        0.53        3.62      3.12 o 
  -2   7  15        2.36        4.81      3.06 o 
  -1   7  15        1.29        2.36      2.99 o 
   0   7  15       32.72       34.44      4.81 o 
   1   7  15        7.00       10.88      3.70 o 
   2   7  15        1.86        0.62      4.39 o 
   3   7  15       35.28       37.99      5.11 o 
   4   7  15      223.95      235.05      9.73 o 
   5   7  15        0.06        0.00      3.60 o 
   6   7  15        0.27        6.75      5.07 o 
   7   7  15       45.21       59.42      8.16 o 
   8   7  15        0.05        0.00      9.17 o 
 -12   8  15        1.36        3.05      5.40 o 
 -11   8  15        0.01        0.00      3.77 o 
 -10   8  15       13.38       19.30      4.79 o 
  -9   8  15       76.88       93.72      7.37 o 
  -8   8  15       25.67       19.18      4.75 o 
  -7   8  15      342.21      345.06      9.89 o 
  -6   8  15       96.71       93.78      5.99 o 
  -5   8  15      119.46      121.68      6.35 o 
  -4   8  15      125.64      111.79      7.25 o 
  -3   8  15        5.95        4.59      3.40 o 
  -2   8  15       76.07       60.40      7.39 o 
  -1   8  15        0.27        0.00      3.23 o 
   0   8  15        6.79        1.04      3.55 o 
   1   8  15        8.13        9.74      3.80 o 
   2   8  15       16.95       11.44      5.46 o 
   3   8  15       12.29       13.38      5.73 o 
   4   8  15        5.65        8.30      3.91 o 
   5   8  15        0.06        4.95      3.87 o 
   6   8  15        0.07        0.00      4.64 o 
   7   8  15        2.10        2.47      5.14 o 
 -11   9  15        1.94        7.14      7.98 o 
 -10   9  15        4.77       10.61      3.95 o 
  -9   9  15        5.94        7.37      4.00 o 
  -8   9  15        3.62        8.32      4.15 o 
  -7   9  15        7.28        7.89      4.12 o 
  -6   9  15        2.56        9.77      3.33 o 
  -5   9  15       21.26       10.47      3.36 o 
  -4   9  15       93.68       95.20      7.11 o 
  -3   9  15       12.67        7.68      3.85 o 
  -2   9  15        9.23        7.75      4.34 o 
  -1   9  15        2.92        1.53      4.32 o 
   0   9  15       36.78       38.25      5.47 o 
   1   9  15        2.81        3.86      4.02 o 
   2   9  15        7.79        6.51      4.15 o 
   3   9  15      179.37      189.16      9.84 o 
   4   9  15       60.40       55.34      8.28 o 
   5   9  15       71.60       73.24      9.06 o 
   6   9  15       88.89       99.52      9.70 o 
  -9  10  15        8.77        9.52      4.53 o 
  -8  10  15        0.43        0.00      3.78 o 
  -7  10  15        1.43        0.00      4.56 o 
  -6  10  15       11.43       11.77      4.35 o 
  -5  10  15        0.09        0.00      8.66 o 
  -4  10  15        3.89        8.37      4.11 o 
  -3  10  15        1.39        0.00      3.55 o 
  -2  10  15        0.04        3.79      4.93 o 
  -1  10  15       14.85       13.43      5.39 o 
   0  10  15       10.76       15.23      6.09 o 
   1  10  15       96.80       99.92     15.40 o 
   2  10  15       59.69       48.21      6.38 o 
   3  10  15        0.74        1.37      4.29 o 
   4  10  15       47.45       55.56      7.43 o 
   5  10  15        5.45        0.95      4.50 o 
  -7  11  15       10.34        4.64      5.75 o 
  -6  11  15        6.15       14.62      6.03 o 
  -5  11  15        9.44        6.20      5.57 o 
  -4  11  15       25.74       19.58      6.03 o 
  -3  11  15        0.99        4.52      5.37 o 
  -2  11  15        4.90        2.69      5.25 o 
  -1  11  15        1.41        8.89      5.57 o 
   0  11  15        0.00        0.00      4.71 o 
   1  11  15       48.59       56.88      8.66 o 
   2  11  15       27.89       19.62      6.06 o 
   3  11  15        0.11        4.99      4.80 o 
  -4  12  15       61.04       56.02     12.99 o 
  -3  12  15        2.67       11.20      8.91 o 
  -2  12  15        2.26        2.29      8.91 o 
  -1  12  15        7.33        1.01      7.26 o 
 -14   0  16      147.69      133.43     15.53 o 
 -12   0  16        9.85        0.00      6.11 o 
 -10   0  16      878.16      874.90     30.56 o 
  -8   0  16     1630.30     1815.50     42.52 o 
  -6   0  16      365.00      370.23     17.82 o 
  -4   0  16     1086.43     1117.56     28.77 o 
  -2   0  16       12.51       13.75      5.09 o 
   0   0  16        0.49        0.00      3.06 o 
   2   0  16        0.67        1.02      6.37 o 
   4   0  16       75.42       65.95      9.93 o 
   6   0  16        5.35       12.99      6.37 o 
   8   0  16       89.22       80.72     12.48 o 
  10   0  16       57.05       45.83     10.95 o 
 -15   1  16        0.44        0.27      5.83 o 
 -14   1  16        2.74        4.79      5.65 o 
 -13   1  16       72.38       75.88      8.64 o 
 -12   1  16        3.52       15.72      5.39 o 
 -11   1  16      120.92      122.91      9.54 o 
 -10   1  16      224.94      234.41     12.99 o 
  -9   1  16     1445.78     1528.02     28.09 o 
  -8   1  16      389.78      421.13     14.49 o 
  -7   1  16        8.86        7.94      4.71 o 
  -6   1  16      346.11      339.01     21.01 o 
  -5   1  16      194.48      182.25      8.91 o 
  -4   1  16       74.93       83.81      9.42 o 
  -3   1  16      149.27      131.97      6.99 o 
  -2   1  16        9.25        8.50      5.02 o 
  -1   1  16        3.54        0.00      2.16 o 
   0   1  16      110.48      106.18      5.39 o 
   1   1  16     1478.70     1505.44     24.16 o 
   2   1  16     1366.04     1387.05     25.63 o 
   3   1  16     1380.97     1347.73     25.65 o 
   4   1  16       82.39       65.76      7.77 o 
   5   1  16       55.25       51.23      7.38 o 
   6   1  16      298.61      327.26     12.87 o 
   7   1  16        4.23        0.00      3.95 o 
   8   1  16        1.15        4.50      5.47 o 
   9   1  16       16.56       10.47      5.13 o 
  10   1  16       72.51       78.54      9.54 o 
 -14   2  16        2.66        4.53      4.23 o 
 -13   2  16       35.13       25.53      5.37 o 
 -12   2  16       49.05       41.74      7.10 o 
 -11   2  16        3.04        0.28      9.42 o 
 -10   2  16      189.90      222.49     11.70 o 
  -9   2  16       56.55       45.13     10.69 o 
  -8   2  16      326.52      300.35     12.78 o 
  -7   2  16      103.73      103.31      8.08 o 
  -6   2  16      383.80      365.00     12.68 o 
  -5   2  16       15.68       10.74      3.91 o 
  -4   2  16       92.41       89.53      6.56 o 
  -3   2  16       37.17       43.10      3.67 o 
  -2   2  16       57.82       45.12      5.53 o 
  -1   2  16       52.83       57.00      7.00 o 
   0   2  16      478.45      462.57     10.32 o 
   1   2  16       25.85       36.61      5.44 o 
   2   2  16     3027.84     3163.12     32.38 o 
   3   2  16      552.83      556.73     16.34 o 
   4   2  16       50.96       30.82      5.69 o 
   5   2  16        0.01        0.00      5.35 o 
   6   2  16      285.28      280.59     18.84 o 
   7   2  16       70.85       78.73      8.26 o 
   8   2  16       57.66       59.54      7.82 o 
   9   2  16       51.98       56.67     12.09 o 
 -14   3  16        4.22        0.00      4.60 o 
 -13   3  16       48.70       45.64      6.16 o 
 -12   3  16        0.09        7.18      4.16 o 
 -11   3  16       98.98      109.06      7.82 o 
 -10   3  16       70.84       62.41      7.65 o 
  -9   3  16        2.40        6.37      4.86 o 
  -8   3  16      656.44      657.25     18.00 o 
  -7   3  16     2224.52     2520.01     36.25 o 
  -6   3  16       28.26       41.74      5.83 o 
  -5   3  16       50.32       67.80     10.44 o 
  -4   3  16       58.38       64.44      4.99 o 
  -3   3  16      114.82      127.01      7.32 o 
  -2   3  16      244.39      244.13      8.99 o 
  -1   3  16       65.17       64.14      4.76 o 
   0   3  16       22.65       21.48      3.45 o 
   1   3  16        1.84        0.00      3.48 o 
   2   3  16      570.32      562.17     12.61 o 
   3   3  16        4.64        5.15      3.96 o 
   4   3  16       35.16       31.34      5.69 o 
   5   3  16        1.52        4.20      4.32 o 
   6   3  16       32.29       32.43      6.30 o 
   7   3  16       17.64       14.21      5.57 o 
   8   3  16        0.96        0.00      4.23 o 
   9   3  16      113.61      149.64     11.84 o 
 -14   4  16        9.08       10.39      5.08 o 
 -13   4  16        0.01        0.00      4.02 o 
 -12   4  16       17.74       16.31      7.57 o 
 -11   4  16        2.40        7.18      4.02 o 
 -10   4  16       92.32       85.30      6.85 o 
  -9   4  16        1.08        0.44      3.22 o 
  -8   4  16        0.24       11.14      4.67 o 
  -7   4  16      173.75      173.05      9.88 o 
  -6   4  16      418.77      402.73     13.49 o 
  -5   4  16        0.63        0.00      6.11 o 
  -4   4  16       60.61       71.05      6.37 o 
  -3   4  16      152.26      159.25     10.95 o 
  -2   4  16       48.28       45.28      3.63 o 
  -1   4  16      129.25      119.58      7.09 o 
   0   4  16      175.10      176.55      9.64 o 
   1   4  16      405.85      353.39     12.87 o 
   2   4  16        8.49        8.71      3.79 o 
   3   4  16        1.34        0.00      3.84 o 
   4   4  16       11.31        3.49      4.13 o 
   5   4  16       32.40       32.65      6.24 o 
   6   4  16       68.74       56.90      7.65 o 
   7   4  16        1.03        6.66      5.00 o 
   8   4  16       48.26       34.87      7.11 o 
   9   4  16       41.70       40.02      7.65 o 
 -13   5  16       86.54       98.47      8.22 o 
 -12   5  16        0.42        0.00      3.70 o 
 -11   5  16       39.81       37.33      5.49 o 
 -10   5  16        0.97        4.12      5.71 o 
  -9   5  16       50.48       60.97     11.19 o 
  -8   5  16        0.03        0.00      2.92 o 
  -7   5  16       30.48       24.48      5.85 o 
  -6   5  16       65.27       59.12      6.89 o 
  -5   5  16        0.11        2.91      4.58 o 
  -4   5  16       13.32       12.00      3.87 o 
  -3   5  16        3.16        2.87      2.66 o 
  -2   5  16       61.15       80.04      4.64 o 
  -1   5  16        2.20        0.00      2.10 o 
   0   5  16      155.69      173.97      7.62 o 
   1   5  16      321.57      340.76     10.28 o 
   2   5  16       48.16       60.52      8.20 o 
   3   5  16      828.89      799.52     18.91 o 
   4   5  16        7.36        4.68      4.09 o 
   5   5  16      137.99      154.82     10.42 o 
   6   5  16       47.46       47.42      7.17 o 
   7   5  16        2.24       16.28      5.65 o 
   8   5  16       10.56        5.05      5.50 o 
 -13   6  16       73.39      103.22      8.35 o 
 -12   6  16        0.07        0.23      3.96 o 
 -11   6  16       17.27       18.61      5.18 o 
 -10   6  16        3.94       14.57      4.43 o 
  -9   6  16        3.05        0.00      3.02 o 
  -8   6  16       83.13       89.16      7.19 o 
  -7   6  16       71.41       83.10      6.51 o 
  -6   6  16      269.51      260.29     11.92 o 
  -5   6  16      204.31      198.98      8.49 o 
  -4   6  16      310.01      286.38      9.81 o 
  -3   6  16       40.49       34.19      4.43 o 
  -2   6  16       41.67       42.87      4.04 o 
  -1   6  16      115.67      126.08      7.14 o 
   0   6  16      122.71      127.96      7.21 o 
   1   6  16        6.67        3.54      3.31 o 
   2   6  16        0.43        0.00      4.86 o 
   3   6  16       25.60       26.02      4.71 o 
   4   6  16       19.94       18.80      5.44 o 
   5   6  16        0.00        0.00      4.09 o 
   6   6  16        4.03        5.67      4.89 o 
   7   6  16       18.92       20.24      6.48 o 
   8   6  16        2.72        6.85      5.44 o 
 -12   7  16        2.47        5.62      4.60 o 
 -11   7  16       11.57       17.52      4.86 o 
 -10   7  16       41.10       38.19      5.61 o 
  -9   7  16       60.33       66.14      9.59 o 
  -8   7  16       61.57       69.54      6.39 o 
  -7   7  16      480.69      468.65     13.16 o 
  -6   7  16       23.04       17.06      4.24 o 
  -5   7  16       39.02       52.47      7.15 o 
  -4   7  16       13.32        8.38      3.59 o 
  -3   7  16        1.45        0.00      2.94 o 
  -2   7  16       41.34       36.74      4.83 o 
  -1   7  16        9.27        7.74      3.57 o 
   0   7  16        0.87        0.00      5.28 o 
   1   7  16       10.24        2.54      3.54 o 
   2   7  16       45.32       41.73      7.64 o 
   3   7  16       25.39       24.03      4.83 o 
   4   7  16       33.58       33.63      5.36 o 
   5   7  16        3.47       10.46      5.37 o 
   6   7  16       45.46       48.39     10.95 o 
   7   7  16       22.47       31.70      6.87 o 
 -11   8  16        0.17        3.45      4.15 o 
 -10   8  16        0.15        0.00      3.75 o 
  -9   8  16        2.71       11.66      3.80 o 
  -8   8  16        1.71        1.31      3.53 o 
  -7   8  16        3.48        0.78      3.01 o 
  -6   8  16       42.02       39.19      4.42 o 
  -5   8  16       48.05       48.45      9.80 o 
  -4   8  16        2.18        7.02      5.85 o 
  -3   8  16       16.04       19.65      4.51 o 
  -2   8  16        7.33        8.25      4.85 o 
  -1   8  16        0.65        0.50      3.50 o 
   0   8  16      142.36      154.90      8.60 o 
   1   8  16       24.40       27.54      5.03 o 
   2   8  16      145.02      161.00      8.92 o 
   3   8  16        8.11       19.39      7.38 o 
   4   8  16       22.75       19.88      5.93 o 
   5   8  16       15.06       15.88      5.93 o 
   6   8  16        0.14        0.00      6.62 o 
 -10   9  16        2.36        2.57      5.03 o 
  -9   9  16        8.11       12.37      4.73 o 
  -8   9  16       15.29        5.19      6.40 o 
  -7   9  16        8.88       12.19      4.46 o 
  -6   9  16       39.62       42.07      4.84 o 
  -5   9  16       99.96      101.69      7.54 o 
  -4   9  16       21.38       15.39      4.73 o 
  -3   9  16       40.27       26.74      5.07 o 
  -2   9  16        0.59        0.00      9.42 o 
  -1   9  16        3.96        5.59      4.85 o 
   0   9  16        8.60        5.64      4.15 o 
   1   9  16       39.30       43.62      6.17 o 
   2   9  16        6.47       10.06      5.07 o 
   3   9  16       37.89       33.76      5.89 o 
   4   9  16        0.38        0.00      5.18 o 
   5   9  16       12.63       31.03     14.51 o 
  -9  10  16        9.43        5.24      4.61 o 
  -8  10  16        0.05        0.00      3.85 o 
  -7  10  16        1.17        0.00      3.55 o 
  -6  10  16        0.00        0.00      4.68 o 
  -5  10  16        6.81        7.02      4.14 o 
  -4  10  16      290.41      309.31     11.55 o 
  -3  10  16        1.72        4.82      9.68 o 
  -2  10  16       25.03       21.01      6.45 o 
  -1  10  16        7.49        7.37      5.55 o 
   0  10  16       27.40       21.95      6.81 o 
   1  10  16        0.53        0.00      4.23 o 
   2  10  16       16.83       15.95      5.29 o 
   3  10  16        8.22       17.36      5.16 o 
   4  10  16        9.85        9.75      4.82 o 
  -6  11  16        0.04        0.00      5.09 o 
  -5  11  16        2.31        7.79      7.38 o 
  -4  11  16        8.23       10.95      8.40 o 
  -3  11  16        0.42        1.21      5.00 o 
  -2  11  16        4.16        0.68      5.73 o 
  -1  11  16        1.61        8.59      6.03 o 
   0  11  16        0.04        0.00      7.00 o 
   1  11  16        4.48        0.39      5.31 o 
 -13   0  17       13.51       22.41      8.66 o 
 -11   0  17        0.17        0.00      5.86 o 
  -9   0  17      753.50      776.87     28.77 o 
  -7   0  17      370.81      378.38     19.10 o 
  -5   0  17        5.27        4.84      5.09 o 
  -3   0  17       13.22        9.68      4.58 o 
  -1   0  17     1361.48     1284.09     29.54 o 
   1   0  17     1255.19     1070.20     32.34 o 
   3   0  17      116.95       77.92     11.46 o 
   5   0  17       50.25       50.42      9.42 o 
   9   0  17       27.02       23.68      9.68 o 
 -14   1  17       69.06       64.20      8.90 o 
 -13   1  17        6.77        4.76      5.29 o 
 -12   1  17        0.88        1.14      4.64 o 
 -11   1  17        4.60        9.10      6.49 o 
 -10   1  17        6.14        5.34      4.95 o 
  -9   1  17      171.81      175.89     10.80 o 
  -8   1  17     1911.67     1928.27     31.78 o 
  -7   1  17      133.71      129.23     14.00 o 
  -6   1  17      826.50      796.77     18.63 o 
  -5   1  17        0.63        0.00      4.84 o 
  -4   1  17        0.87        0.00      2.81 o 
  -3   1  17      116.80      137.10      7.64 o 
  -2   1  17       27.37       23.41      5.86 o 
  -1   1  17        8.72        5.09      2.88 o 
   0   1  17       53.61       58.16      4.58 o 
   1   1  17      640.00      602.48     13.10 o 
   2   1  17      682.44      721.83     19.16 o 
   3   1  17      123.85      154.20     10.26 o 
   4   1  17        9.15       11.12      4.39 o 
   5   1  17       19.88       22.15      5.31 o 
   6   1  17       97.40      121.71     13.50 o 
   7   1  17        7.23       10.95      9.55 o 
   8   1  17       22.87       26.23      6.60 o 
   9   1  17       38.49       42.40      7.64 o 
 -14   2  17        0.00        0.00      9.68 o 
 -13   2  17        0.04        0.00      5.03 o 
 -12   2  17        0.00        0.13      4.68 o 
 -11   2  17      206.20      177.64     11.34 o 
 -10   2  17      240.38      280.96     12.93 o 
  -9   2  17      693.27      682.53     18.99 o 
  -8   2  17       28.74       32.79      6.19 o 
  -7   2  17        0.10        0.00      3.79 o 
  -6   2  17       14.43       28.62      6.75 o 
  -5   2  17        0.51        6.87      4.84 o 
  -4   2  17        0.07        0.00      3.06 o 
  -3   2  17      660.34      710.73     16.18 o 
  -2   2  17      179.58      181.69      6.34 o 
  -1   2  17       51.35       50.58      4.31 o 
   0   2  17       61.88       43.17      9.29 o 
   1   2  17       55.93       67.50      6.73 o 
   2   2  17     1258.07     1222.54     24.78 o 
   3   2  17      413.68      420.03     14.61 o 
   4   2  17        0.52        4.31      4.71 o 
   5   2  17       14.78       16.55      7.64 o 
   6   2  17        4.72        4.87      4.67 o 
   7   2  17        0.03        7.37     11.97 o 
   8   2  17       18.30       16.66      7.26 o 
   9   2  17       86.85       90.96     11.46 o 
 -14   3  17       15.23       18.03      5.49 o 
 -13   3  17        0.26        0.00      5.09 o 
 -12   3  17       23.56       15.08      7.77 o 
 -11   3  17       20.11       27.33      6.39 o 
 -10   3  17      374.81      414.87     15.66 o 
  -9   3  17       33.40       40.92     10.57 o 
  -8   3  17       13.70       10.40      5.31 o 
  -7   3  17      121.41      127.83     16.30 o 
  -6   3  17       16.67       26.89      9.17 o 
  -5   3  17       36.50       34.61      5.29 o 
  -4   3  17       10.03        9.01      3.82 o 
  -3   3  17        0.74        0.11      2.47 o 
  -2   3  17        0.12        0.58      2.23 o 
  -1   3  17        6.90        9.80      3.07 o 
   0   3  17      230.19      221.82     10.66 o 
   1   3  17       39.22       44.71      6.18 o 
   2   3  17      914.87      885.33     16.37 o 
   3   3  17       79.46       82.34      7.87 o 
   4   3  17        6.95        0.00      6.75 o 
   5   3  17        2.69        0.17      3.79 o 
   6   3  17      785.51      876.67     23.05 o 
   7   3  17        0.86       14.95      5.49 o 
   8   3  17        4.00        0.00      6.49 o 
 -14   4  17        6.34        8.23      7.18 o 
 -13   4  17        6.92        0.30      4.29 o 
 -12   4  17        0.13        2.49      4.19 o 
 -11   4  17       16.34       19.41      4.87 o 
 -10   4  17      115.62      154.96     10.80 o 
  -9   4  17       40.42       37.66      9.68 o 
  -8   4  17      195.80      198.04     11.07 o 
  -7   4  17        0.71        0.30      4.41 o 
  -6   4  17        4.59        2.44      4.84 o 
  -5   4  17       20.12       13.03      3.52 o 
  -4   4  17      248.60      239.29     20.50 o 
  -3   4  17      101.26       98.51     10.31 o 
  -2   4  17        4.55        9.84      2.64 o 
  -1   4  17        9.32        7.51      3.49 o 
   0   4  17       62.82       46.10      6.62 o 
   1   4  17        0.02        4.33      3.98 o 
   2   4  17      121.72      119.37      7.07 o 
   3   4  17      131.13      129.06      9.68 o 
   4   4  17       12.10       12.48      4.86 o 
   5   4  17        2.93        0.00      3.77 o 
   6   4  17        0.27        3.91      4.46 o 
   7   4  17        4.72        0.00      4.57 o 
   8   4  17       16.70       27.11      6.75 o 
 -13   5  17        0.17        4.18      4.66 o 
 -12   5  17        1.04        0.00      3.88 o 
 -11   5  17        3.70        4.60      4.14 o 
 -10   5  17      249.43      276.66     10.92 o 
  -9   5  17       30.03       32.23      5.23 o 
  -8   5  17      358.05      370.58     36.03 o 
  -7   5  17      141.75      154.93      9.90 o 
  -6   5  17      181.05      167.23      8.36 o 
  -5   5  17      318.55      307.61     12.18 o 
  -4   5  17       31.58       15.32      4.46 o 
  -3   5  17       93.03       93.83      6.18 o 
  -2   5  17        6.06        3.20      2.41 o 
  -1   5  17        1.73        9.13      3.21 o 
   0   5  17        0.03        0.44      2.32 o 
   1   5  17        0.36        0.00      2.92 o 
   2   5  17       22.51       26.93      4.64 o 
   3   5  17        7.05        1.49      4.16 o 
   4   5  17        3.02        5.33      8.66 o 
   5   5  17        0.16        0.00      7.51 o 
   6   5  17        6.68        6.43      5.35 o 
   7   5  17        7.33       13.60      6.01 o 
   8   5  17       35.18       43.51     12.35 o 
 -12   6  17        0.00        0.00      4.03 o 
 -11   6  17       23.73       25.80      6.94 o 
 -10   6  17        0.07        0.00      3.83 o 
  -9   6  17        0.08        3.45      3.97 o 
  -8   6  17       22.58       19.29      7.51 o 
  -7   6  17       39.09       60.71     21.77 o 
  -6   6  17       17.16       24.56      6.11 o 
  -5   6  17      157.21      157.88      8.14 o 
  -4   6  17       33.05       27.09      4.47 o 
  -3   6  17        5.86        1.68      2.87 o 
  -2   6  17        8.91        7.75      2.86 o 
  -1   6  17       79.62       71.78      6.31 o 
   0   6  17        0.58        0.00      3.10 o 
   1   6  17        6.73       17.68      7.38 o 
   2   6  17      296.31      320.66     10.76 o 
   3   6  17      276.45      267.71     11.26 o 
   4   6  17       29.21       32.45      9.93 o 
   5   6  17       16.90       34.63      6.74 o 
   6   6  17        0.74        0.00      4.40 o 
   7   6  17       83.60       91.38      9.72 o 
 -12   7  17        3.10        3.85      4.73 o 
 -11   7  17        3.31        5.58      4.38 o 
 -10   7  17        2.27        0.76      3.83 o 
  -9   7  17        5.60        1.89      3.89 o 
  -8   7  17        0.17        0.00      4.19 o 
  -7   7  17      200.32      202.70     12.99 o 
  -6   7  17      108.22      116.67      7.74 o 
  -5   7  17        0.15        5.32      3.71 o 
  -4   7  17       24.15       26.71      4.70 o 
  -3   7  17       22.25       29.81      4.82 o 
  -2   7  17        0.06        0.00      4.14 o 
  -1   7  17        4.31        8.31      6.08 o 
   0   7  17       92.80       97.76      7.14 o 
   1   7  17       43.38       38.98      6.96 o 
   2   7  17       10.85       15.99      5.62 o 
   3   7  17       84.30      103.68      9.75 o 
   4   7  17       35.79       30.44     10.57 o 
   5   7  17       13.63       13.47      6.87 o 
   6   7  17       90.52      116.60     18.46 o 
 -11   8  17       21.01       18.20      5.17 o 
 -10   8  17        1.44        1.39      4.03 o 
  -9   8  17        4.07        0.55      4.25 o 
  -8   8  17        0.03        0.00      3.70 o 
  -7   8  17       12.79       13.71      3.60 o 
  -6   8  17       10.48       14.87      7.65 o 
  -5   8  17      184.36      147.78      8.53 o 
  -4   8  17       50.85       32.31      5.11 o 
  -3   8  17      297.11      280.08     20.50 o 
  -2   8  17       22.67       13.57      5.18 o 
  -1   8  17       53.95       48.60      5.94 o 
   0   8  17        1.41        0.00      4.79 o 
   1   8  17        0.90        7.23      4.15 o 
   2   8  17       13.73       16.70      4.85 o 
   3   8  17        4.42        6.51      5.44 o 
   4   8  17        0.46        9.18      5.55 o 
   5   8  17        1.14        3.06      7.89 o 
  -9   9  17        3.06        2.29      4.80 o 
  -8   9  17       16.11       20.15      7.63 o 
  -7   9  17        4.07        4.10      4.27 o 
  -6   9  17        2.78        6.71      4.26 o 
  -5   9  17       70.51       85.13      7.29 o 
  -4   9  17        1.65        0.00      3.86 o 
  -3   9  17        6.07        7.82      4.85 o 
  -2   9  17        1.98        4.63      4.82 o 
  -1   9  17       19.53       22.15      6.19 o 
   0   9  17        0.71        0.00      3.82 o 
   1   9  17       49.67       62.48     10.77 o 
   2   9  17      198.84      214.25     17.02 o 
   3   9  17       21.06       15.07      5.06 o 
   4   9  17        1.62        0.00      4.75 o 
  -8  10  17        0.06        0.00      4.04 o 
  -7  10  17        0.20        4.34      4.08 o 
  -6  10  17        0.70        9.23      5.93 o 
  -5  10  17        0.58        0.00      3.80 o 
  -4  10  17       17.42       16.50      6.49 o 
  -3  10  17        1.03       11.65      5.85 o 
  -2  10  17       16.11       13.79      5.93 o 
  -1  10  17       22.04       24.95      6.93 o 
   0  10  17        6.64        6.68      5.57 o 
   1  10  17        7.36        0.00      7.83 o 
   2  10  17        0.57        4.61      4.88 o 
  -5  11  17        2.44        5.59      5.67 o 
  -4  11  17        2.93        3.56      8.66 o 
  -3  11  17        0.31        0.39      5.57 o 
  -2  11  17        4.01        5.72      5.87 o 
  -1  11  17        0.35        5.72      5.65 o 
 -14   0  18       13.46       21.90      9.68 o 
 -12   0  18        0.27        0.00      7.13 o 
 -10   0  18       97.66      117.89     13.24 o 
  -8   0  18     2974.32     3209.08     61.37 o 
  -6   0  18       14.55       15.02      6.37 o 
  -4   0  18        0.50        0.00      4.33 o 
  -2   0  18      577.66      635.04     21.39 o 
   0   0  18      258.70      259.21     13.50 o 
   2   0  18      506.18      580.30     24.95 o 
   4   0  18       12.40       25.72      7.89 o 
   6   0  18       12.00        5.35      6.87 o 
   8   0  18       63.85       69.51     12.48 o 
 -14   1  18        1.59        6.58      5.93 o 
 -13   1  18        5.35        0.00      5.49 o 
 -12   1  18        0.35        8.40      5.22 o 
 -11   1  18       44.03       34.26      6.93 o 
 -10   1  18        0.27        0.00      4.86 o 
  -9   1  18      351.06      346.92     14.13 o 
  -8   1  18      155.33      169.50     10.62 o 
  -7   1  18      364.34      349.97     13.41 o 
  -6   1  18        3.44        2.37      3.66 o 
  -5   1  18        1.21        0.00      3.15 o 
  -4   1  18      279.28      286.83     11.06 o 
  -3   1  18      127.57      128.60      8.15 o 
  -2   1  18       89.74       99.13      6.75 o 
  -1   1  18      528.57      530.50     13.49 o 
   0   1  18      200.54      190.63     10.09 o 
   1   1  18      107.29       81.18     12.73 o 
   2   1  18      352.67      383.96     14.65 o 
   3   1  18       69.27       62.48      7.64 o 
   4   1  18       18.97       21.86      5.21 o 
   5   1  18       30.40       34.40      7.26 o 
   6   1  18       11.33        4.07      6.37 o 
   7   1  18       35.40       44.16      7.38 o 
   8   1  18       41.34       29.28     10.19 o 
 -14   2  18       31.03       27.77      7.38 o 
 -13   2  18        3.92        0.00      4.82 o 
 -12   2  18        4.66        2.38      5.18 o 
 -11   2  18       12.00       17.80      5.75 o 
 -10   2  18       37.70       42.18      7.11 o 
  -9   2  18       23.10       15.33      5.75 o 
  -8   2  18        0.03        1.85      4.82 o 
  -7   2  18       68.83       62.33      7.20 o 
  -6   2  18        2.67        6.31      4.05 o 
  -5   2  18       11.33        3.73      3.73 o 
  -4   2  18       48.76       58.07      8.66 o 
  -3   2  18       34.42       46.12      5.44 o 
  -2   2  18        1.52        9.53      3.79 o 
  -1   2  18       29.75       23.60      4.40 o 
   0   2  18     2109.09     2320.64     34.04 o 
   1   2  18       15.60       15.86      4.93 o 
   2   2  18     1203.46     1129.33     24.23 o 
   3   2  18       12.44        3.61      6.37 o 
   4   2  18        9.72        8.57      4.77 o 
   5   2  18       75.56       58.31     10.95 o 
   6   2  18        0.11        0.00      3.73 o 
   7   2  18       18.82       14.34      5.75 o 
   8   2  18        1.74        0.36     10.44 o 
 -13   3  18        0.85        6.95      5.93 o 
 -12   3  18        6.77        6.94      5.37 o 
 -11   3  18        0.08        7.21      5.67 o 
 -10   3  18      197.52      183.81     17.44 o 
  -9   3  18        3.24       10.90      6.11 o 
  -8   3  18      380.42      419.76     15.28 o 
  -7   3  18      513.47      481.13     15.65 o 
  -6   3  18      322.28      330.18     12.85 o 
  -5   3  18       40.46       25.74      5.21 o 
  -4   3  18        9.27       16.63      4.64 o 
  -3   3  18      136.04      124.15      7.87 o 
  -2   3  18        5.25        1.62      2.55 o 
  -1   3  18       86.23       86.94      7.64 o 
   0   3  18      389.07      365.74     20.88 o 
   1   3  18      436.14      446.93     14.92 o 
   2   3  18       30.56       33.68      6.18 o 
   3   3  18       10.55        1.78      6.62 o 
   4   3  18        6.19       14.16      5.03 o 
   5   3  18        0.12        1.76      4.39 o 
   6   3  18        0.18        0.00      4.21 o 
   7   3  18       47.96       42.61      7.47 o 
   8   3  18        6.79       19.52      9.68 o 
 -13   4  18       28.49       29.07      6.06 o 
 -12   4  18        1.48        2.49      5.39 o 
 -11   4  18        3.83        7.34      6.11 o 
 -10   4  18      514.20      535.07     18.36 o 
  -9   4  18      398.79      443.28     16.29 o 
  -8   4  18       87.43       78.20      8.28 o 
  -7   4  18      238.49      230.09     11.52 o 
  -6   4  18       16.56       24.29      5.39 o 
  -5   4  18       52.40       54.31      6.29 o 
  -4   4  18      378.67      336.68     19.48 o 
  -3   4  18       31.58       22.30      4.50 o 
  -2   4  18        7.22       10.21      3.05 o 
  -1   4  18       13.26       15.22      3.55 o 
   0   4  18       74.58       84.12     12.99 o 
   1   4  18       47.11       44.51     15.02 o 
   2   4  18       17.97       33.29      6.05 o 
   3   4  18        7.70       11.32      5.20 o 
   4   4  18        1.61        0.00      3.96 o 
   5   4  18       32.58       34.30      6.93 o 
   6   4  18        0.07        2.09      4.46 o 
   7   4  18        9.02       13.93      5.93 o 
 -13   5  18        1.23        2.74      4.89 o 
 -12   5  18        0.34        2.42      4.33 o 
 -11   5  18       12.06       10.30      6.21 o 
 -10   5  18        5.60        6.94      5.93 o 
  -9   5  18       59.06       56.97      8.15 o 
  -8   5  18        0.28        8.12      8.02 o 
  -7   5  18       74.40       71.11      7.94 o 
  -6   5  18        6.68        4.18      3.85 o 
  -5   5  18        1.64        0.00      3.60 o 
  -4   5  18        0.27        0.62      2.88 o 
  -3   5  18        8.86       10.64      3.65 o 
  -2   5  18        0.51        0.00      3.10 o 
  -1   5  18      210.51      210.78      8.75 o 
   0   5  18        0.01        2.50      3.29 o 
   1   5  18      129.44      158.93     11.29 o 
   2   5  18      153.83      136.09      7.93 o 
   3   5  18       84.29       95.78     22.41 o 
   4   5  18      102.70      115.57     12.86 o 
   5   5  18        0.10        3.82      4.75 o 
   6   5  18      132.91      141.66     16.55 o 
   7   5  18       92.79       96.58     11.84 o 
 -12   6  18        2.66        0.00      4.23 o 
 -11   6  18       20.44       13.78      4.85 o 
 -10   6  18       13.89       20.42      5.33 o 
  -9   6  18      146.31      127.56     10.35 o 
  -8   6  18      384.41      420.43     16.02 o 
  -7   6  18        4.95        0.50      4.86 o 
  -6   6  18        3.04        2.37      4.13 o 
  -5   6  18      201.89      157.38     12.97 o 
  -4   6  18       62.75       50.85      5.57 o 
  -3   6  18      128.09      116.09      7.15 o 
  -2   6  18        9.14        2.95      4.16 o 
  -1   6  18        0.05        3.12      3.59 o 
   0   6  18       11.31       10.65      3.88 o 
   1   6  18        1.30        0.00      3.91 o 
   2   6  18        2.66        0.00      6.11 o 
   3   6  18        0.52        0.00      4.28 o 
   4   6  18        0.72        0.00      4.09 o 
   5   6  18       32.37       26.64      7.89 o 
   6   6  18        1.37        0.18      4.83 o 
 -11   7  18       60.98       58.28      6.94 o 
 -10   7  18       57.33       55.82      6.75 o 
  -9   7  18       43.70       40.82      6.50 o 
  -8   7  18       57.65       63.14      6.95 o 
  -7   7  18      208.54      223.20     10.13 o 
  -6   7  18        2.29        0.46      3.82 o 
  -5   7  18       24.33       20.61      4.41 o 
  -4   7  18        5.08        4.57      4.63 o 
  -3   7  18       19.91       12.91      4.21 o 
  -2   7  18       82.41       67.54     10.95 o 
  -1   7  18       27.60       24.38      4.74 o 
   0   7  18        4.74        8.91      4.32 o 
   1   7  18        1.07        0.00      3.68 o 
   2   7  18       24.03       23.37      6.34 o 
   3   7  18        9.90        4.38      5.13 o 
   4   7  18       58.33       62.13     12.48 o 
   5   7  18        1.15        0.81      5.35 o 
 -10   8  18       19.81       17.45      5.28 o 
  -9   8  18        0.22        0.30      3.48 o 
  -8   8  18        9.93        3.90      5.68 o 
  -7   8  18        0.80        2.93      4.03 o 
  -6   8  18        0.57        0.00      3.54 o 
  -5   8  18        0.04        0.00      4.00 o 
  -4   8  18        0.89        0.00      3.45 o 
  -3   8  18        3.92        4.71      4.75 o 
  -2   8  18        4.04        3.75      4.82 o 
  -1   8  18        2.78        0.00      3.72 o 
   0   8  18       13.81       14.73      4.86 o 
   1   8  18      111.00      127.42      9.27 o 
   2   8  18       28.30       36.44      6.03 o 
   3   8  18       12.39       14.89      6.19 o 
   4   8  18       18.83       14.00      8.91 o 
  -9   9  18       39.94       42.67      6.45 o 
  -8   9  18        9.20       13.57      4.81 o 
  -7   9  18        0.26        0.00      5.73 o 
  -6   9  18       25.04       34.69      5.78 o 
  -5   9  18       10.59       11.32      4.70 o 
  -4   9  18        4.17        0.00      9.04 o 
  -3   9  18        2.95        2.88      5.21 o 
  -2   9  18       28.45       43.38      7.64 o 
  -1   9  18       14.07       21.56      9.68 o 
   0   9  18       17.90       15.89      5.12 o 
   1   9  18       26.17       38.49      6.53 o 
   2   9  18       33.23       38.92      9.61 o 
   3   9  18        0.01        3.16      5.50 o 
  -7  10  18        3.07        0.76      7.00 o 
  -6  10  18        4.80        7.64      6.62 o 
  -5  10  18       58.33       47.04      8.18 o 
  -4  10  18       53.19       52.52      8.34 o 
  -3  10  18        0.12        1.64      5.32 o 
  -2  10  18       30.72       35.20      7.54 o 
  -1  10  18        3.31       12.60      6.27 o 
   0  10  18        0.85        6.57      6.01 o 
   1  10  18        0.32        0.00      4.16 o 
 -13   0  19        0.13       14.51      9.17 o 
 -11   0  19       17.32       14.00      8.15 o 
  -9   0  19       53.43       45.83     10.44 o 
  -7   0  19       25.91       19.35      7.89 o 
  -5   0  19       16.01       22.92      7.13 o 
  -3   0  19       10.27        8.40      5.60 o 
  -1   0  19       65.30       49.65      7.64 o 
   1   0  19     1346.01     1356.40     38.70 o 
   3   0  19      121.90      112.55     13.24 o 
   5   0  19      295.26      360.55     20.62 o 
 -13   1  19        0.38        3.35      7.89 o 
 -12   1  19        5.82        6.76     12.73 o 
 -11   1  19       54.49       55.00      7.92 o 
 -10   1  19        1.15       10.04      5.21 o 
  -9   1  19       94.41       72.95      8.19 o 
  -8   1  19       12.14       15.72      8.78 o 
  -7   1  19        0.02        0.00      3.95 o 
  -6   1  19        5.49        8.91      4.31 o 
  -5   1  19      176.03      205.12     12.60 o 
  -4   1  19      411.49      397.58     16.04 o 
  -3   1  19      224.25      265.49     10.78 o 
  -2   1  19       12.70       11.30      4.33 o 
  -1   1  19       22.28       22.56      4.64 o 
   0   1  19      564.00      609.03     35.01 o 
   1   1  19      224.03      231.55     19.86 o 
   2   1  19      696.60      695.80     19.44 o 
   3   1  19       17.02       23.29      7.77 o 
   4   1  19       20.74       27.82      5.85 o 
   5   1  19        9.15       16.04      7.89 o 
   6   1  19        2.34        2.29      6.62 o 
   7   1  19        4.32        4.38      5.31 o 
 -13   2  19       28.74       13.12      7.38 o 
 -12   2  19       12.19        4.98      5.83 o 
 -11   2  19        1.95        6.75      5.58 o 
 -10   2  19      184.03      191.64     12.35 o 
  -9   2  19      296.02      264.83     12.87 o 
  -8   2  19       96.15       82.45     10.44 o 
  -7   2  19      345.64      316.40     13.21 o 
  -6   2  19       26.08       25.49      5.57 o 
  -5   2  19      210.99      152.67      9.34 o 
  -4   2  19      284.38      313.67     12.48 o 
  -3   2  19        0.25        4.21      3.55 o 
  -2   2  19        8.06       13.04      8.53 o 
  -1   2  19        1.37        0.00      3.34 o 
   0   2  19        1.14        6.50      8.53 o 
   1   2  19       44.14       53.57      7.43 o 
   2   2  19       59.55       87.35      8.64 o 
   3   2  19        7.59       10.43      4.85 o 
   4   2  19        8.41       14.26      7.64 o 
   5   2  19       13.91       14.77      7.64 o 
   6   2  19        8.71       12.22      5.22 o 
   7   2  19       55.57       62.26      8.70 o 
 -13   3  19        3.86        8.30      6.01 o 
 -12   3  19        0.18        4.21      7.77 o 
 -11   3  19        0.89        0.00      5.11 o 
 -10   3  19      256.03      278.97     13.77 o 
  -9   3  19       42.91       40.33     20.50 o 
  -8   3  19      204.39      199.25     11.52 o 
  -7   3  19       23.52       12.78      5.13 o 
  -6   3  19        4.02       10.17      4.64 o 
  -5   3  19        7.05       10.13      4.64 o 
  -4   3  19        1.53        0.04      3.73 o 
  -3   3  19       18.29       16.59      5.09 o 
  -2   3  19      277.63      241.28      7.69 o 
  -1   3  19        4.42        3.11      3.09 o 
   0   3  19       87.44       77.22      7.76 o 
   1   3  19       27.31       36.16      9.93 o 
   2   3  19      175.71      168.23     10.73 o 
   3   3  19        7.13        3.06      6.11 o 
   4   3  19       73.50       75.59      8.64 o 
   5   3  19       14.94       16.29      6.03 o 
   6   3  19       54.55       72.18      8.82 o 
   7   3  19       12.40       12.85      5.65 o 
 -13   4  19        0.08        0.00      6.62 o 
 -12   4  19        4.66        2.20      5.83 o 
 -11   4  19       28.26       21.26      6.75 o 
 -10   4  19        1.36        5.88     11.46 o 
  -9   4  19       44.97       40.70     14.26 o 
  -8   4  19      224.75      245.53     12.67 o 
  -7   4  19      218.72      235.23     12.03 o 
  -6   4  19        2.94        2.91      4.84 o 
  -5   4  19       58.77       50.56      6.65 o 
  -4   4  19       17.50       13.05      3.76 o 
  -3   4  19       11.67        5.56      3.28 o 
  -2   4  19       26.06       13.56      4.58 o 
  -1   4  19        7.06        9.29      5.67 o 
   0   4  19        0.66        0.00      3.61 o 
   1   4  19      331.29      375.93     24.95 o 
   2   4  19       31.75       44.21      7.51 o 
   3   4  19        2.81        4.90      4.67 o 
   4   4  19        1.44        0.67      4.84 o 
   5   4  19       12.17       15.52      5.93 o 
   6   4  19       14.16       21.38      7.77 o 
   7   4  19        0.16        1.97      5.07 o 
 -12   5  19        3.13        1.29      6.09 o 
 -11   5  19      202.89      192.12     12.78 o 
 -10   5  19        0.98        5.76      6.03 o 
  -9   5  19       17.01        6.08      9.42 o 
  -8   5  19       71.33       60.77      8.12 o 
  -7   5  19       70.58       74.28      7.97 o 
  -6   5  19        0.03        6.01      4.64 o 
  -5   5  19       33.39       17.09      4.39 o 
  -4   5  19      429.65      389.10     11.70 o 
  -3   5  19        4.38        3.28      3.27 o 
  -2   5  19        9.24        9.45      8.23 o 
  -1   5  19       63.70       65.19      5.89 o 
   0   5  19       33.40       37.77      5.22 o 
   1   5  19        1.24        8.44      5.11 o 
   2   5  19       42.66       55.09      7.64 o 
   3   5  19        0.10        4.17      5.35 o 
   4   5  19        1.75        0.00      4.82 o 
   5   5  19        0.85        0.00      4.67 o 
   6   5  19        0.92        0.00      4.71 o 
 -11   6  19       84.02       71.15      9.36 o 
 -10   6  19        9.56        1.82      5.67 o 
  -9   6  19       76.76       66.21      8.73 o 
  -8   6  19       39.63       43.41      7.56 o 
  -7   6  19       58.85       80.01     16.17 o 
  -6   6  19        0.47        5.42      4.77 o 
  -5   6  19        1.47        3.74      3.66 o 
  -4   6  19       38.38       29.85      4.90 o 
  -3   6  19        4.34        0.00      3.95 o 
  -2   6  19        3.54        2.12      3.53 o 
  -1   6  19      160.36      154.73      8.52 o 
   0   6  19      253.95      264.81     10.26 o 
   1   6  19      158.61      152.99      8.62 o 
   2   6  19       46.54       46.34      7.46 o 
   3   6  19       57.01       58.06     11.97 o 
   4   6  19       34.52       30.35      6.96 o 
   5   6  19       23.53       21.62      6.56 o 
 -10   7  19        1.27        2.21      5.80 o 
  -9   7  19        0.09        2.00      5.73 o 
  -8   7  19       19.90       19.83      6.60 o 
  -7   7  19       10.85       19.69      5.19 o 
  -6   7  19        1.64        4.44      4.04 o 
  -5   7  19       10.62       12.15      4.62 o 
  -4   7  19       31.73       25.98      5.70 o 
  -3   7  19       27.11       21.61      6.21 o 
  -2   7  19        7.12       10.34      5.47 o 
  -1   7  19       41.56       35.14      5.82 o 
   0   7  19       16.19        7.36      6.37 o 
   1   7  19        6.13        7.37      4.92 o 
   2   7  19       27.08       24.67      6.74 o 
   3   7  19        2.36        0.00      6.87 o 
   4   7  19       53.01       51.94     12.48 o 
  -9   8  19       35.53       53.36      8.62 o 
  -8   8  19       46.37       49.97      7.64 o 
  -7   8  19       21.55       22.56      5.29 o 
  -6   8  19        1.03        6.22      4.35 o 
  -5   8  19       18.42       23.56      8.97 o 
  -4   8  19      113.29      125.67     10.88 o 
  -3   8  19        6.93        9.41      5.62 o 
  -2   8  19       13.78       19.12      9.93 o 
  -1   8  19        4.03        8.05      4.41 o 
   0   8  19        1.98        1.56      4.23 o 
   1   8  19        0.08        2.72      4.12 o 
   2   8  19        0.60        0.50      4.12 o 
   3   8  19        4.82        9.72      4.80 o 
  -8   9  19        2.94        8.56      6.83 o 
  -7   9  19       14.79        7.25      4.78 o 
  -6   9  19       15.04       25.00      5.71 o 
  -5   9  19        0.91        1.78      4.34 o 
  -4   9  19        0.16        0.00      5.39 o 
  -3   9  19        2.77        1.96      7.13 o 
  -2   9  19        0.33        1.60      5.37 o 
  -1   9  19        0.11        0.00      8.66 o 
   0   9  19        0.08        1.60      4.94 o 
   1   9  19       79.39      105.88      8.53 o 
   2   9  19       36.47       47.41      6.82 o 
  -4  10  19        1.25        8.70      6.29 o 
  -3  10  19        0.05        1.54      7.51 o 
  -2  10  19        0.93        0.00      5.57 o 
 -12   0  20        9.84       34.63     10.69 o 
 -10   0  20        9.58       17.57      8.66 o 
  -8   0  20      240.04      199.37     16.04 o 
  -6   0  20       72.30       59.58      9.68 o 
  -4   0  20      187.88      189.70     13.75 o 
  -2   0  20        0.65        0.00      4.84 o 
   0   0  20       41.09       42.01      9.93 o 
   2   0  20      196.54      184.86     16.30 o 
   4   0  20        1.26        3.06      6.11 o 
 -13   1  20       25.20       26.40      7.56 o 
 -12   1  20        2.46        6.31      5.75 o 
 -11   1  20        8.38       13.32      5.83 o 
 -10   1  20        1.87        0.00      4.77 o 
  -9   1  20        3.32        1.78      4.86 o 
  -8   1  20       95.90       79.69      8.28 o 
  -7   1  20        0.74        3.49      4.53 o 
  -6   1  20        1.45        0.00      7.26 o 
  -5   1  20       95.26       81.76      7.38 o 
  -4   1  20       84.73       64.04      8.02 o 
  -3   1  20        0.02        0.00      4.20 o 
  -2   1  20        0.41        2.88      3.66 o 
  -1   1  20      368.32      433.63     19.10 o 
   0   1  20        0.44        0.00      6.62 o 
   1   1  20       89.33      113.33     16.55 o 
   2   1  20       42.54       22.82      9.42 o 
   3   1  20       36.72       43.81      7.20 o 
   4   1  20       18.89       13.58      5.31 o 
   5   1  20        5.12       12.48      7.38 o 
   6   1  20        0.75        0.00      6.11 o 
   7   1  20        7.08       11.71      8.66 o 
 -13   2  20        0.02        1.45      6.29 o 
 -12   2  20       15.56       12.99      6.21 o 
 -11   2  20        3.78        6.23      5.85 o 
 -10   2  20        7.36        1.82      7.00 o 
  -9   2  20        0.01        0.00      5.03 o 
  -8   2  20       53.74       49.29      7.38 o 
  -7   2  20        0.32        0.00      3.91 o 
  -6   2  20        0.04        0.00      4.02 o 
  -5   2  20       31.88       25.70      5.39 o 
  -4   2  20       15.19       19.45     10.19 o 
  -3   2  20        2.90        2.99      6.11 o 
  -2   2  20      326.12      329.57     13.75 o 
  -1   2  20       26.38       24.04      5.50 o 
   0   2  20      487.89      408.14     27.12 o 
   1   2  20      463.50      430.23     15.82 o 
   2   2  20       25.91       28.39      6.39 o 
   3   2  20       94.32      105.16     13.11 o 
   4   2  20       63.91       82.50     12.99 o 
   5   2  20        9.82        8.40      7.64 o 
   6   2  20       22.51       12.21      6.16 o 
 -12   3  20        6.48        2.85      5.29 o 
 -11   3  20       19.60       35.76     10.31 o 
 -10   3  20       11.62       13.34      6.03 o 
  -9   3  20      667.67      728.43     21.04 o 
  -8   3  20        1.05        2.04      4.86 o 
  -7   3  20       30.55       27.22      7.26 o 
  -6   3  20       10.51        0.00      7.38 o 
  -5   3  20       43.95       15.71      5.18 o 
  -4   3  20        6.86        8.94      7.77 o 
  -3   3  20      264.60      245.88     10.87 o 
  -2   3  20        3.26        0.00      4.23 o 
  -1   3  20       56.27       70.49     10.95 o 
   0   3  20       56.61       47.77      5.55 o 
   1   3  20      398.24      385.51     22.66 o 
   2   3  20        0.87        0.00      4.20 o 
   3   3  20       39.94       56.27     11.71 o 
   4   3  20        2.62        0.77      4.49 o 
   5   3  20        0.49        0.00      4.59 o 
   6   3  20        9.04       14.92      6.19 o 
 -12   4  20        1.01        2.14      9.17 o 
 -11   4  20       78.45       92.91     10.08 o 
 -10   4  20        5.33       12.73      6.30 o 
  -9   4  20       28.51       40.70      7.64 o 
  -8   4  20      230.38      225.02     12.57 o 
  -7   4  20       13.20       18.04      5.69 o 
  -6   4  20        0.13        0.00      4.59 o 
  -5   4  20        0.17        0.00      4.14 o 
  -4   4  20       46.15       43.58      6.48 o 
  -3   4  20       91.27       92.58      6.54 o 
  -2   4  20       35.60       44.57      8.15 o 
  -1   4  20       30.17       26.64      6.34 o 
   0   4  20        2.15        8.29      5.03 o 
   1   4  20       93.23      108.47     14.77 o 
   2   4  20        1.07        4.32      4.76 o 
   3   4  20      105.91      121.80     10.37 o 
   4   4  20        4.88        6.49      5.07 o 
   5   4  20       10.57       19.77      6.37 o 
   6   4  20       12.01       14.39      6.48 o 
 -11   5  20        2.71        0.00      6.12 o 
 -10   5  20        9.89       17.49      6.65 o 
  -9   5  20        0.12        0.80      5.57 o 
  -8   5  20        0.18        0.00      5.00 o 
  -7   5  20        2.21        0.00      4.40 o 
  -6   5  20        0.06        0.00      5.73 o 
  -5   5  20        0.72        0.00      4.48 o 
  -4   5  20        0.00        0.00      3.19 o 
  -3   5  20        6.38       16.28      6.75 o 
  -2   5  20        3.17        0.08      3.40 o 
  -1   5  20      341.82      383.21     11.93 o 
   0   5  20      373.18      401.60     12.17 o 
   1   5  20       63.89       44.12      7.21 o 
   2   5  20      123.70      100.01      9.42 o 
   3   5  20        1.20        0.00      4.46 o 
   4   5  20       95.26       96.99      9.78 o 
   5   5  20        0.04        2.91      4.70 o 
 -11   6  20       52.70       50.71     12.73 o 
 -10   6  20      207.27      206.06     13.39 o 
  -9   6  20      158.05      178.24     12.33 o 
  -8   6  20        0.51        1.36      7.26 o 
  -7   6  20        2.22        0.80     10.06 o 
  -6   6  20        8.14        6.93      3.48 o 
  -5   6  20        1.14        1.91      3.60 o 
  -4   6  20        1.03        0.00      3.43 o 
  -3   6  20        1.14        0.11      4.97 o 
  -2   6  20        1.52        6.40      5.03 o 
  -1   6  20       88.07       79.16      6.85 o 
   0   6  20      330.21      379.48     12.28 o 
   1   6  20       26.10       23.20      4.97 o 
   2   6  20        6.34        5.86      8.15 o 
   3   6  20        5.66        2.80      7.64 o 
   4   6  20       10.09        3.45      5.55 o 
 -10   7  20       81.55       93.83     10.80 o 
  -9   7  20       14.70       15.28      6.84 o 
  -8   7  20       58.75       47.32     14.64 o 
  -7   7  20        0.29        0.00      3.52 o 
  -6   7  20        0.09        3.13      3.98 o 
  -5   7  20       23.24       25.30      5.28 o 
  -4   7  20       23.58       30.22      6.93 o 
  -3   7  20        6.94        0.00      4.77 o 
  -2   7  20        1.02        2.48      4.89 o 
  -1   7  20        0.05        0.00      6.11 o 
   0   7  20       21.15       24.00      6.92 o 
   1   7  20       28.53       25.33      5.65 o 
   2   7  20        2.22        5.40      4.18 o 
   3   7  20        6.71        9.42      9.17 o 
  -8   8  20        6.57        4.91      4.29 o 
  -7   8  20        0.00        0.00      3.99 o 
  -6   8  20        0.47        3.89      4.60 o 
  -5   8  20        7.62        7.93      4.45 o 
  -4   8  20        0.66        0.00      5.13 o 
  -3   8  20        2.60        5.59      5.75 o 
  -2   8  20       44.08       41.50      7.92 o 
  -1   8  20        2.19        0.00      7.89 o 
   0   8  20       11.23       18.79      5.40 o 
   1   8  20        2.67        3.46      4.41 o 
   2   8  20        4.05        0.00      3.94 o 
  -6   9  20        3.93        7.53      5.14 o 
  -5   9  20        5.62       19.52      6.74 o 
  -4   9  20        6.74        4.23      5.85 o 
  -3   9  20        6.48        8.25      5.98 o 
  -2   9  20        2.73        6.70      6.05 o 
  -1   9  20       38.74       29.90      8.40 o 
   0   9  20       13.15       10.96      5.16 o 
 -11   0  21        0.02        2.55      6.87 o 
  -9   0  21       73.35       61.87     11.46 o 
  -7   0  21        0.23        0.76      6.11 o 
  -5   0  21        0.93        4.58      6.62 o 
  -3   0  21       63.51       57.29      9.17 o 
   1   0  21      113.38      116.36     13.75 o 
   3   0  21      305.07      359.79     21.39 o 
   5   0  21      182.32      231.71     18.84 o 
 -12   1  21       18.38       45.67     15.40 o 
 -11   1  21        3.07        9.86      5.93 o 
 -10   1  21        0.04        0.00      4.67 o 
  -9   1  21        6.94       10.30      5.29 o 
  -8   1  21      177.35      179.34     11.34 o 
  -7   1  21       25.37       31.06      6.21 o 
  -6   1  21        9.71       18.86      5.44 o 
  -5   1  21       88.28       98.62      8.10 o 
  -4   1  21       52.20       38.62     11.20 o 
  -3   1  21       41.59       38.46      5.67 o 
  -2   1  21       35.25       27.18      5.11 o 
  -1   1  21       86.28      100.35      8.44 o 
   0   1  21       88.70       83.91      8.64 o 
   1   1  21       74.84       90.33      8.90 o 
   2   1  21        2.56        4.39      4.82 o 
   3   1  21       15.32       16.99      5.83 o 
   4   1  21       46.84       51.44      7.47 o 
   5   1  21        2.48        9.93      8.40 o 
   6   1  21       10.69        0.00      7.13 o 
 -12   2  21       24.81       18.79      8.78 o 
 -11   2  21       91.66      102.16     10.26 o 
 -10   2  21       33.95       32.90      8.02 o 
  -9   2  21      114.04      102.88     11.20 o 
  -8   2  21       26.46       35.21      8.40 o 
  -7   2  21       13.70        6.37      4.86 o 
  -6   2  21       47.33       42.16      6.66 o 
  -5   2  21      204.17      185.59     10.50 o 
  -4   2  21        0.62        0.27      3.95 o 
  -3   2  21        8.58       12.74      4.67 o 
  -2   2  21       10.61        9.42      6.37 o 
  -1   2  21        3.16        3.88      4.58 o 
   0   2  21        4.16       11.46      7.13 o 
   1   2  21        1.01        2.29      4.67 o 
   2   2  21       11.11       20.61      6.19 o 
   3   2  21        1.86       12.73      8.15 o 
   4   2  21        1.61        0.00      6.62 o 
   5   2  21        0.88       11.46      7.89 o 
 -12   3  21        1.83        7.93      6.92 o 
 -11   3  21        0.73        8.21      6.11 o 
 -10   3  21        8.20        5.33      5.63 o 
  -9   3  21       64.72       48.18      7.97 o 
  -8   3  21       50.19       61.79      8.19 o 
  -7   3  21        7.24        9.05      5.32 o 
  -6   3  21        1.93        4.70      4.71 o 
  -5   3  21       16.26        8.34      7.89 o 
  -4   3  21        0.19        3.00      4.52 o 
  -3   3  21        0.63        4.54      4.34 o 
  -2   3  21      305.72      298.30     13.55 o 
  -1   3  21        4.35        0.75      4.58 o 
   0   3  21       33.24       36.95      6.65 o 
   1   3  21       52.18       61.30      8.23 o 
   2   3  21       26.44       25.72      9.17 o 
   3   3  21       41.56       31.83     10.44 o 
   4   3  21        9.99       16.88      6.01 o 
   5   3  21       73.25       58.18      8.73 o 
 -11   4  21       15.22       12.89     11.46 o 
 -10   4  21       17.09       21.56      6.89 o 
  -9   4  21        1.39        1.27      5.58 o 
  -8   4  21       42.97       49.50     11.71 o 
  -7   4  21       56.55       65.71      7.94 o 
  -6   4  21       43.61       56.33      7.46 o 
  -5   4  21       23.47       21.14      5.57 o 
  -4   4  21       37.55       43.97      6.73 o 
  -3   4  21        0.19        5.99      5.21 o 
  -2   4  21       41.96       36.86      5.51 o 
  -1   4  21      114.02      138.49     14.39 o 
   0   4  21       53.60       31.16      9.55 o 
   1   4  21      277.15      316.50     21.90 o 
   2   4  21      182.11      210.32     12.76 o 
   3   4  21       80.29      122.66     10.80 o 
   4   4  21        5.37        6.31      5.37 o 
   5   4  21       20.26       34.09      7.64 o 
 -11   5  21      122.89      109.25     11.16 o 
 -10   5  21        4.81        6.13      6.27 o 
  -9   5  21       65.86       43.56      8.19 o 
  -8   5  21       27.31       22.86      7.01 o 
  -7   5  21        1.21        1.85      5.18 o 
  -6   5  21        0.01        3.25      4.95 o 
  -5   5  21       26.24       29.97      6.27 o 
  -4   5  21        3.01        7.60      3.51 o 
  -3   5  21       22.66       35.22      9.17 o 
  -2   5  21        5.84        1.68      7.89 o 
  -1   5  21       16.84       12.33      5.73 o 
   0   5  21      117.23      129.36      9.60 o 
   1   5  21       19.22       12.22      8.66 o 
   2   5  21        0.06        0.00      7.13 o 
   3   5  21        2.85        9.70      5.69 o 
   4   5  21        9.81        6.72      7.13 o 
 -10   6  21      125.12      144.75     12.05 o 
  -9   6  21       24.59        5.73      9.04 o 
  -8   6  21       31.82       32.84      7.56 o 
  -7   6  21        1.01        0.00      5.25 o 
  -6   6  21        9.70        6.84      4.39 o 
  -5   6  21        0.00        1.52      3.59 o 
  -4   6  21        0.06        9.63      5.03 o 
  -3   6  21        1.30        0.00      4.65 o 
  -2   6  21       35.53       43.45      7.79 o 
  -1   6  21        3.97        2.87      4.13 o 
   0   6  21       13.78       25.31      5.13 o 
   1   6  21       48.75       54.33      6.35 o 
   2   6  21        0.15        0.00      7.64 o 
   3   6  21       10.20        9.17      8.91 o 
  -9   7  21       13.50       24.83     12.35 o 
  -8   7  21        3.01        9.29      5.19 o 
  -7   7  21        6.36        7.60      4.98 o 
  -6   7  21        0.26        0.00      5.61 o 
  -5   7  21        5.34        7.66      4.33 o 
  -4   7  21        0.44        3.56      5.40 o 
  -3   7  21       16.13       11.57      5.93 o 
  -2   7  21       38.27       50.93      9.29 o 
  -1   7  21        6.15        7.29      4.36 o 
   0   7  21       89.17      109.53      8.36 o 
   1   7  21        7.52       17.42      5.19 o 
   2   7  21        0.73        0.00      5.00 o 
  -7   8  21       27.81       33.00      6.29 o 
  -6   8  21        4.27        2.64      4.54 o 
  -5   8  21        0.72        0.00      5.22 o 
  -4   8  21       17.14       27.21      7.38 o 
  -3   8  21        0.63        0.00      5.22 o 
  -2   8  21        5.48        0.00      6.24 o 
  -1   8  21        4.05       11.60      6.39 o 
   0   8  21       22.91       37.56      6.38 o 
 -12   0  22       45.71       52.20     12.73 o 
 -10   0  22       14.21       18.84      8.91 o 
  -8   0  22        2.51        0.00      5.86 o 
  -6   0  22      165.50      146.41     14.77 o 
  -4   0  22      100.70       99.56     11.46 o 
  -2   0  22       57.12       54.24      9.17 o 
   0   0  22        3.56        3.82      6.87 o 
   2   0  22       12.94       21.39      9.17 o 
   4   0  22       27.09       21.39      8.66 o 
 -11   1  22       31.02       45.34      8.46 o 
 -10   1  22        0.39        0.00      5.13 o 
  -9   1  22       18.78       15.84     10.31 o 
  -8   1  22        0.05        1.66      5.00 o 
  -7   1  22        1.20        0.00      4.77 o 
  -6   1  22        6.76        5.88      8.53 o 
  -5   1  22       17.54        8.91      4.68 o 
  -4   1  22       24.80       31.22     15.40 o 
  -3   1  22       68.49       64.80      6.92 o 
  -2   1  22       97.16       59.07      9.42 o 
  -1   1  22        9.81        4.58      6.62 o 
   0   1  22       28.36       32.19      9.17 o 
   1   1  22        0.10        0.80      5.35 o 
   2   1  22       16.77       15.99      8.66 o 
   3   1  22       86.15      105.47      9.98 o 
   4   1  22       65.33       70.79     12.99 o 
 -11   2  22        0.00        0.00      7.13 o 
 -10   2  22        8.67        5.19      5.49 o 
  -9   2  22        6.90        2.87      5.49 o 
  -8   2  22        8.25       10.81      5.73 o 
  -7   2  22       32.16       30.69      6.37 o 
  -6   2  22        0.05        5.28      8.02 o 
  -5   2  22        5.71        9.58      9.04 o 
  -4   2  22        9.33       13.57      5.18 o 
  -3   2  22        4.72        5.35      4.68 o 
  -2   2  22      107.58      130.83      9.89 o 
  -1   2  22        6.33        0.00      6.37 o 
   0   2  22       51.11       63.66     12.22 o 
   1   2  22       14.66        7.00      5.31 o 
   2   2  22       21.37       30.20      6.83 o 
   3   2  22        0.25        0.00      7.38 o 
   4   2  22       13.75        0.00      7.64 o 
 -11   3  22        0.71        6.35      6.63 o 
 -10   3  22       38.83       38.35      7.83 o 
  -9   3  22        0.10        4.44      5.18 o 
  -8   3  22       35.05       27.64      6.89 o 
  -7   3  22       27.73       25.17      6.65 o 
  -6   3  22       68.58       68.78      8.05 o 
  -5   3  22        1.52        0.00      4.05 o 
  -4   3  22       16.29       12.16      5.00 o 
  -3   3  22       57.89       71.75     14.39 o 
  -2   3  22        0.74        4.05      4.67 o 
  -1   3  22        8.21       11.76      5.55 o 
   0   3  22        4.75       14.00      8.15 o 
   1   3  22       97.16      105.71     12.60 o 
   2   3  22       38.71       32.85     10.44 o 
   3   3  22        0.85        4.84      7.13 o 
   4   3  22        2.27        4.94      5.18 o 
 -10   4  22        4.70        0.00      5.39 o 
  -9   4  22        3.16        0.22      5.85 o 
  -8   4  22        0.78        0.00      7.51 o 
  -7   4  22        5.85        0.00     12.09 o 
  -6   4  22        5.90        2.46      5.14 o 
  -5   4  22       21.64       13.38      6.75 o 
  -4   4  22       19.02       19.81      5.87 o 
  -3   4  22       23.49       12.65      5.83 o 
  -2   4  22      128.78      159.79     11.60 o 
  -1   4  22        5.91        5.11      4.12 o 
   0   4  22       14.94       12.48      8.66 o 
   1   4  22        1.35        9.42      8.66 o 
   2   4  22       38.69       55.38      8.41 o 
   3   4  22       61.98       60.45      8.98 o 
 -10   5  22        7.79       19.31      7.07 o 
  -9   5  22       18.34        8.91      6.42 o 
  -8   5  22        0.11        0.00      5.49 o 
  -7   5  22        4.18       10.25      9.68 o 
  -6   5  22        8.00        6.90      5.38 o 
  -5   5  22        0.38        0.00      3.84 o 
  -4   5  22        2.84        2.82      5.31 o 
  -3   5  22       94.32       92.43      7.81 o 
  -2   5  22       12.25       16.04      6.12 o 
  -1   5  22       24.04       16.05      6.05 o 
   0   5  22      155.14      116.16     15.02 o 
   1   5  22        1.77        0.00      6.87 o 
   2   5  22      104.76      141.83     17.57 o 
   3   5  22       44.57       40.23     11.46 o 
  -9   6  22        0.00        0.00      9.29 o 
  -8   6  22        5.64        8.13      6.41 o 
  -7   6  22       95.20       95.08      9.78 o 
  -6   6  22        4.74        6.42      4.53 o 
  -5   6  22        2.83        2.57      3.73 o 
  -4   6  22        0.04        5.12      5.47 o 
  -3   6  22        0.58        1.85      5.11 o 
  -2   6  22        0.01        1.63      9.42 o 
  -1   6  22        7.75       11.97      6.30 o 
   0   6  22       81.31       74.25      9.10 o 
   1   6  22       11.43        7.96      5.87 o 
   2   6  22       22.25       31.32     11.20 o 
  -7   7  22        3.44        8.60      4.98 o 
  -6   7  22        1.68        3.87      4.20 o 
  -5   7  22        1.33        2.25      5.55 o 
  -4   7  22        2.25        6.56      9.04 o 
  -3   7  22        7.61        8.91      6.12 o 
  -2   7  22       10.38       13.09      6.37 o 
  -1   7  22       21.17       39.56      9.80 o 
   0   7  22       40.30       46.03      6.81 o 
 -11   0  23        6.02       22.66     10.19 o 
  -9   0  23       11.71       13.50      9.17 o 
  -7   0  23        0.33       11.71      7.64 o 
  -5   0  23       14.16       15.53      7.64 o 
  -3   0  23      409.61      377.87     19.61 o 
  -1   0  23       15.83        6.62      7.38 o 
   1   0  23        1.23        3.06      6.87 o 
   3   0  23       23.37       44.05     11.46 o 
 -11   1  23        1.70        0.51      6.03 o 
 -10   1  23        0.03        0.00      5.11 o 
  -9   1  23        6.44        2.28      5.67 o 
  -8   1  23        1.30        0.00      7.51 o 
  -7   1  23       93.52       73.32      8.37 o 
  -6   1  23       55.38       46.49      7.01 o 
  -5   1  23       74.44       39.64      7.77 o 
  -4   1  23       16.59       18.20      5.39 o 
  -3   1  23       38.90       43.80      9.42 o 
  -1   1  23        2.36        1.02      6.62 o 
   0   1  23        0.72        1.12      5.98 o 
   1   1  23       81.07      109.44     10.26 o 
   2   1  23       16.60       32.07      7.32 o 
   3   1  23       15.59       11.20      8.28 o 
 -10   2  23        1.49        9.12      6.34 o 
  -9   2  23       22.06       13.12      6.37 o 
  -8   2  23       13.74        6.84      5.80 o 
  -7   2  23      140.29      165.68     11.24 o 
  -6   2  23       16.94       23.35      5.98 o 
  -5   2  23        0.43        2.47      4.64 o 
  -4   2  23       19.13        9.29      5.04 o 
  -3   2  23        6.50       16.55      7.64 o 
  -2   2  23        8.48       17.61     10.44 o 
  -1   2  23        1.23        5.35      7.13 o 
   0   2  23       13.91       12.48      9.17 o 
   1   2  23        0.92        0.00      4.93 o 
   2   2  23       13.79        9.42      8.40 o 
   3   2  23       17.57       28.01     10.19 o 
 -10   3  23        3.35        0.00      6.01 o 
  -9   3  23        0.04        2.97      5.57 o 
  -8   3  23        2.24        0.00      6.11 o 
  -7   3  23        4.60        0.00      5.13 o 
  -6   3  23        3.08        0.00      4.75 o 
  -5   3  23        0.07        4.11      5.00 o 
  -4   3  23        2.63        0.00      6.62 o 
  -3   3  23       41.85       47.66     11.08 o 
  -2   3  23       19.56       13.03      5.67 o 
  -1   3  23        3.42        5.09      7.38 o 
   0   3  23        4.38        0.00      6.11 o 
   1   3  23        2.04        4.58      7.13 o 
   2   3  23      123.69      135.72     16.81 o 
   3   3  23       10.51       25.46     10.44 o 
  -9   4  23        4.08        0.00      5.57 o 
  -8   4  23        7.29        0.29      5.75 o 
  -7   4  23        0.04       11.72      6.16 o 
  -6   4  23       12.34       13.41      6.16 o 
  -5   4  23        2.55        5.83      5.20 o 
  -4   4  23       60.91       65.92      9.00 o 
  -3   4  23       91.99      115.02     14.13 o 
  -2   4  23        1.05        0.00      6.24 o 
  -1   4  23       14.30        0.00      4.89 o 
   0   4  23       67.67       60.09     12.99 o 
   1   4  23        0.01        0.00      7.38 o 
   2   4  23        0.12        9.42      8.91 o 
  -8   5  23        2.38        0.81      5.87 o 
  -7   5  23        0.33        0.00     10.82 o 
  -6   5  23        9.52        4.13      6.00 o 
  -5   5  23       13.36        3.57     10.19 o 
  -4   5  23        0.40        0.00      5.11 o 
  -3   5  23        2.11        0.00      5.31 o 
  -2   5  23       33.04       43.85      6.36 o 
  -1   5  23        4.38        0.00      4.38 o 
   0   5  23       42.88       55.25     13.24 o 
   1   5  23       29.19       49.65     12.73 o 
  -7   6  23        4.22       10.79      5.02 o 
  -6   6  23        0.57        0.00      4.29 o 
  -5   6  23        0.02        0.00      5.07 o 
  -4   6  23        8.96        7.30      4.75 o 
  -3   6  23      104.06      126.14     11.24 o 
  -2   6  23        1.87        8.96      5.67 o 
  -1   6  23       27.18       46.50      8.70 o 
   0   6  23       28.47       40.23     11.71 o 
 -10   0  24        1.12        5.86      8.40 o 
  -8   0  24       57.39       53.47     11.46 o 
  -6   0  24       11.99       11.46      7.64 o 
  -4   0  24      168.44      177.22     15.53 o 
   0   0  24        8.63       24.44      9.93 o 
   2   0  24       14.14       36.92     10.95 o 
  -9   1  24        3.08        3.87      5.91 o 
  -8   1  24       27.38       37.47      7.61 o 
  -7   1  24        0.07        3.98      7.00 o 
  -6   1  24       24.32       27.18      6.47 o 
  -5   1  24       64.48       61.60      7.79 o 
  -4   1  24       16.07       16.13      5.49 o 
  -3   1  24       74.67       65.69     10.95 o 
  -2   1  24        1.27        5.60      7.38 o 
  -1   1  24        0.29        5.40      5.32 o 
   0   1  24        2.45        0.00      5.03 o 
   1   1  24       38.76       50.20      8.19 o 
   2   1  24        8.41        9.93      8.91 o 
  -9   2  24        0.25        0.00      5.40 o 
  -8   2  24       13.00        7.72      6.11 o 
  -7   2  24       20.63       13.05      6.41 o 
  -6   2  24        2.80        1.53      5.22 o 
  -5   2  24        3.76        0.00      4.96 o 
  -4   2  24       75.87       81.48     12.73 o 
  -3   2  24        1.35        0.00      6.62 o 
  -2   2  24        9.61       16.30      9.42 o 
  -1   2  24        0.16        0.00      7.38 o 
   0   2  24        1.02        7.66      5.50 o 
   1   2  24        8.27        5.90      5.83 o 
   2   2  24       66.02       82.24     14.77 o 
  -9   3  24       18.45       28.14     12.99 o 
  -8   3  24       34.08       34.07      7.61 o 
  -7   3  24        0.17        0.41      5.44 o 
  -6   3  24       65.02       63.05     10.57 o 
  -5   3  24       24.12       17.07      6.16 o 
  -4   3  24       13.52        9.68      8.66 o 
  -3   3  24       56.04       60.32      8.36 o 
  -2   3  24       20.19       24.86      7.25 o 
  -1   3  24       31.09       53.73     12.73 o 
   0   3  24        3.60        0.00      5.07 o 
   1   3  24        0.01       10.19      8.66 o 
  -8   4  24        0.00        3.01      6.75 o 
  -7   4  24        0.39        0.00      5.57 o 
  -6   4  24       30.99       19.48      6.62 o 
  -5   4  24        0.08        4.07      8.66 o 
  -4   4  24        5.99        0.00      5.39 o 
  -3   4  24       76.71       72.53      9.72 o 
  -2   4  24        3.31        0.00      5.07 o 
  -1   4  24        1.57        0.00      7.64 o 
   0   4  24       35.22       60.60     13.75 o 
  -6   5  24        0.03        0.00      4.46 o 
  -5   5  24        0.15        0.00      5.44 o 
  -4   5  24        0.62        0.00      6.62 o 
  -3   5  24        1.85        1.46      6.03 o 
  -2   5  24       14.69        6.79      9.17 o 
  -1   5  24        4.26        0.76      8.66 o 
  -7   0  25       14.87        9.68      8.40 o 
  -5   0  25        3.48        0.00      6.11 o 
  -1   0  25        1.42        0.00      7.13 o 
  -8   1  25       44.23       80.90      9.81 o 
  -7   1  25        1.90        0.00      5.22 o 
  -6   1  25       12.26        2.73      6.37 o 
  -5   1  25       74.49       78.61      8.91 o 
  -4   1  25       43.44       41.25     10.69 o 
  -2   1  25        5.85       12.48      8.91 o 
  -1   1  25       17.03       12.61      6.16 o 
   0   1  25        5.39        1.52      8.91 o 
  -7   2  25       56.18       57.81      8.52 o 
  -6   2  25       14.00       11.08      5.73 o 
  -5   2  25        9.62        7.18      5.75 o 
  -4   2  25        0.37        0.00      7.38 o 
  -3   2  25       15.94        8.84      6.16 o 
  -2   2  25        4.42       19.86     10.69 o 
  -1   2  25        0.64       11.20      8.66 o 
  -7   3  25        0.07        0.55      5.62 o 
  -6   3  25        0.22        0.00      5.31 o 
  -5   3  25        6.05        8.91      8.91 o 
  -4   3  25      134.60      117.37     11.02 o 
  -3   3  25        6.97       12.42      6.74 o 
  -2   3  25        8.68        9.93      8.66 o 
  -1   3  25       18.94       35.90     11.97 o 
  -5   4  25        7.32        2.63      6.19 o 
  -4   4  25        7.98        8.59      7.13 o 
  -3   4  25       18.15       16.94      7.77 o 
                                                 
